# Supplementary material for: Crenigacestat, a selective NOTCH1 inhibitor, reduces intrahepatic cholangiocarcinoma progression by blocking VEGFA/DLL4/MMP13 axis
Source: Cell Death Differ. 2020 Feb 10;27(8):2330–43. doi: 10.1038/s41418-020-0505-4 (PMC7370218; doi:10.1038/s41418-020-0505-4)
Supplement: Supplementary file 1 — Supplementary Table T1 [file 41418_2020_505_MOESM1_ESM.xlsx]

## Sheet: Table
ID	Gene Symbol	Fold Change	p-value
TC01000463.hg.1	AGO1	-1.9	3.08e-05
TC08001684.hg.1	AGO2	-1.71	2.17e-05
TC04001730.hg.1	AADAT	1.56	0.0015
TC09001377.hg.1	AAED1	-1.84	4.78e-05
TC02001950.hg.1	AAK1	-1.53	0.0002
TC16001234.hg.1	AARS	-2.3	0.0046
TC17001830.hg.1	ABCA5	1.89	4.05e-06
TC17000805.hg.1	ABCA9-AS1	1.5	4.32e-05
TC0X001164.hg.1	ABCB7	2.23	0.0001
TC16000193.hg.1	ABCC1	-2.6	2.93e-06
TC04000709.hg.1	ABCE1	2.17	1.69e-05
TC06000341.hg.1	ABCF1	-1.8	1.13e-05
TC07002034.hg.1	ABCF2	-2.06	2.01e-06
TC13000382.hg.1	ABHD13	1.98	9.75e-06
TC14000130.hg.1	ABHD4	-1.55	5.09e-06
TC03001612.hg.1	ABI3BP	-6.75	9.07e-08
TC09000741.hg.1	ABL1	-3.09	8.02e-06
TC10001676.hg.1	ABLIM1	-1.84	0.001
TC17000970.hg.1	ABR	-2.62	2.33e-06
TC18000506.hg.1	ACAA2	-1.66	0.0007
TC17001520.hg.1	ACLY	-6.26	1.23e-07
TC17001890.hg.1	ACOX1	-1.56	0.004
TC0X002337.hg.1	ACSL4	3.51	4.79e-05
TC01003945.hg.1	ACTA1	-1.76	0.0002
TC17001952.hg.1	ACTG1	-10.36	0.0003
TC14001255.hg.1	ACTN1	-3.67	7.42e-07
TC19000532.hg.1	ACTN4	-7.51	8.48e-05
TC10001623.hg.1	ACTR1A	-1.6	0.0014
TC15001484.hg.1	ADAM10	1.91	0.0001
TC05001986.hg.1	ADAM19	-1.58	0.002
TC08000298.hg.1	ADAM9	1.71	5.93e-06
TC05002130.hg.1	ADAMTS2	-2.01	2.25e-05
TC05001406.hg.1	ADAMTS6	1.91	0.0016
TC01003295.hg.1	ADAR	-1.52	0.004
TC16000824.hg.1	ADCY9	-2.6	1.11e-06
TC04000039.hg.1	ADD1	-1.66	3.57e-06
TC08000279.hg.1	ADGRA2	-1.92	0.0009
TC0X000901.hg.1	ADGRG2	-2.48	1.99e-05
TC06001046.hg.1	ADGRG6	4.47	1.08e-06
TC19001233.hg.1	ADGRL1	-1.78	1.16e-05
TC01000800.hg.1	ADGRL2	1.86	2.52e-05
TC01003711.hg.1	ADIPOR1	-2.03	0.0016
TC12000018.hg.1	ADIPOR2	-1.55	0.0011
TC18000268.hg.1	ADNP2	-2.35	0.0001
TC11000682.hg.1	ADRBK1	-1.7	0.0004
TC07000273.hg.1	AEBP1	-4.03	4.84e-07
TC12000222.hg.1	AEBP2	-1.62	6.03e-05
TC04000083.hg.1	AFAP1-AS1	-3.77	2e-06
TC02000368.hg.1	AFTPH	1.6	0.0003
TC02001430.hg.1	AGAP1	-1.68	5.49e-06
TC01000895.hg.1	AGL	1.56	0.0014
TC01000024.hg.1	AGRN	-1.76	5.62e-05
TC09001287.hg.1	AGTPBP1	2.18	0.0002
TC01000956.hg.1	AHCYL1	-2.74	4.91e-06
TC06002136.hg.1	AHI1	2.27	4.84e-07
TC14001562.hg.1	AHNAK2	-2.65	0.0003
TC07000112.hg.1	AHR	-1.83	0.0335
TC04000549.hg.1	AIMP1	2.35	0.0004
TC07000059.hg.1	AIMP2	-1.83	1.74e-05
TC01000080.hg.1	AJAP1	-2.56	1.43e-06
TC14000943.hg.1	AJUBA	-3.38	0.0008
TC13000152.hg.1	AKAP11	2.11	0.0003
TC07000545.hg.1	AKAP9	2.59	2.74e-06
TC06001929.hg.1	AKIRIN2	-1.83	0.0011
TC03000329.hg.1	ALAS1	-2.89	1.52e-06
TC03000534.hg.1	ALCAM	1.88	0.0002
TC10001551.hg.1	ALDH18A1	-1.52	0.0001
TC15001482.hg.1	ALDH1A2	-1.96	3.31e-05
TC0X000546.hg.1	ALG13	1.54	0.002
TC12001947.hg.1	ALKBH2	-1.92	1.93e-05
TC11002260.hg.1	ALKBH8	1.54	0.0126
TC02000443.hg.1	ALMS1	1.51	0.019
TC11001720.hg.1	AMBRA1	-1.7	8.02e-06
TC06000883.hg.1	AMD1	2.14	4.29e-05
TC02002289.hg.1	AMMECR1L	-1.71	0.0012
TC11000924.hg.1	AMOTL1	-2.05	7.01e-06
TC01000950.hg.1	AMPD2	-1.98	9.15e-06
TC04000176.hg.1	ANAPC4	2.25	3.41e-06
TC17001019.hg.1	ANKFY1	-1.84	0.0002
TC05001172.hg.1	ANKH	-1.71	1.51e-05
TC07000547.hg.1	ANKIB1	2.25	5.17e-06
TC13000878.hg.1	ANKRD10	2.39	1.93e-05
TC13000880.hg.1	ANKRD10-IT1	15.8	3.05e-06
TC16001350.hg.1	ANKRD11	-1.69	3.03e-05
TC18000042.hg.1	ANKRD12	2.07	6.85e-06
TC01002771.hg.1	ANKRD13C	1.7	0.0001
TC03001213.hg.1	ANKRD28	2.66	5.15e-07
TC02000589.hg.1	ANKRD36	4.47	6.7e-06
TC02002098.hg.1	ANKRD36C	4.8	1.38e-05
TC17001696.hg.1	ANKRD40	-1.71	0.0012
TC04001530.hg.1	ANKRD50	3.53	0.0002
TC12001599.hg.1	ANKRD52	-3.5	8.61e-06
TC07000235.hg.1	ANLN	3.39	0.0004
TC0X000829.hg.1	ANOS1	-1.8	0.0003
TC09000495.hg.1	ANP32B	-1.57	0.0001
TC02000403.hg.1	ANTXR1	-3.61	8.64e-07
TC09000335.hg.1	ANXA1	7.67	2e-05
TC04000437.hg.1	ANXA3	2.14	0.0289
TC05001947.hg.1	ANXA6	-2.1	0.0003
TC10000314.hg.1	ANXA8	-1.7	0.0278
TC22000634.hg.1	AP1B1	-1.72	1.52e-05
TC16001252.hg.1	AP1G1	-3.29	5.47e-06
TC19000747.hg.1	AP2A1	-1.98	1.25e-05
TC17000399.hg.1	AP2B1	-1.52	9.37e-05
TC19001658.hg.1	AP2S1	1.6	0.0219
TC05001513.hg.1	AP3B1	2.23	0.0002
TC19001021.hg.1	AP3D1	-5.97	6.42e-07
TC05003398.hg.1	APC	1.51	3.76e-05
TC03000297.hg.1	APEH	-1.59	5.28e-05
TC14000055.hg.1	APEX1	-2.28	0.0001
TC11001194.hg.1	APLP2	-1.51	0.0425
TC22001426.hg.1	APOBEC3C	-1.52	0.001
TC03000365.hg.1	APPL1	1.6	0.0018
TC11003491.hg.1	ARAP1	-1.55	0.0001
TC04002955.hg.1	ARAP2	4.18	2.37e-06
TC11001066.hg.1	ARCN1	-1.62	0.0003
TC01001884.hg.1	ARF1	-2	4.83e-05
TC08001293.hg.1	ARFGEF1	2.37	7.06e-07
TC04000766.hg.1	ARFIP1	1.59	0.0011
TC11001723.hg.1	ARHGAP1	-4.05	4.04e-07
TC04000733.hg.1	ARHGAP10	1.61	0.0268
TC10001159.hg.1	ARHGAP12	1.82	2.5e-05
TC16000972.hg.1	ARHGAP17	-3.06	1.5e-05
TC06004137.hg.1	ARHGAP18	3.82	1.43e-06
TC17000461.hg.1	ARHGAP23	-3.33	9.92e-06
TC01002884.hg.1	ARHGAP29	2.01	2.09e-05
TC19000669.hg.1	ARHGAP35	-2.6	3.3e-05
TC14000205.hg.1	ARHGAP5	3.64	6.99e-07
TC17001961.hg.1	ARHGDIA	-2	2.98e-05
TC11000774.hg.1	ARHGEF17	-1.64	0.0001
TC01000349.hg.1	ARID1A	-3.78	1.14e-07
TC06001123.hg.1	ARID1B	-1.62	9.21e-06
TC11000295.hg.1	ARL14EP	2	0.0007
TC17_ctg5_hap1000003.hg.1	ARL17A	2.35	0.0114
TC17000587.hg.1	ARL17A	1.63	0.0236
TC10000140.hg.1	ARL5B	1.68	0.0004
TC16000915.hg.1	ARL6IP1	2.4	0.0009
TC01003699.hg.1	ARL8A	-1.52	0.0004
TC03000743.hg.1	ARMC8	1.67	0.0007
TC01003212.hg.1	ARNT	-1.64	2.95e-05
TC03003343.hg.1	ARPC4	-1.62	0.0005
TC11002092.hg.1	ARRB1	-4.85	4.94e-08
TC17000047.hg.1	ARRB2	-2.57	9.41e-05
TC05001590.hg.1	ARRDC3	1.97	8.94e-05
TC15000945.hg.1	ARRDC4	1.56	0.0069
TC08001641.hg.1	ASAP1	-3.52	1.61e-05
TC12001445.hg.1	ASB8	-1.76	0.0017
TC22000642.hg.1	ASCC2	-1.72	3.13e-05
TC06001970.hg.1	ASCC3	3.63	8.43e-07
TC08000283.hg.1	ASH2L	-1.6	0.0003
TC02001110.hg.1	ASNSD1	1.86	0.0002
TC01003662.hg.1	ASPM	4.42	1.89e-08
TC09000736.hg.1	ASS1	-1.81	0.0107
TC02001663.hg.1	ASXL2	-2.05	7.71e-05
TC08001584.hg.1	ATAD2	1.76	0.0007
TC17000355.hg.1	ATAD5	1.58	0.0013
TC02002545.hg.1	ATF2	1.83	0.0008
TC12001552.hg.1	ATF7	-2.12	1.39e-05
TC11000399.hg.1	ATG13	-1.57	7.76e-05
TC14001484.hg.1	ATG2B	1.51	0.0002
TC06001982.hg.1	ATG5	2.09	7.67e-05
TC02005055.hg.1	ATG9A	-1.57	1.32e-05
TC11000980.hg.1	ATM	4.3	1.21e-06
TC12003288.hg.1	ATN1	-1.73	1.34e-05
TC04000274.hg.1	ATP10D	1.81	0.0015
TC13000411.hg.1	ATP11A	-2.42	4.17e-06
TC03000976.hg.1	ATP11B	2.56	0.0002
TC0X001429.hg.1	ATP11C	2.49	1.75e-06
TC03002133.hg.1	ATP13A3	3.63	3.04e-07
TC01001018.hg.1	ATP1A1	-1.58	8.73e-05
TC12000856.hg.1	ATP2A2	-1.6	6.97e-05
TC12001798.hg.1	ATP2B1	1.79	0.0007
TC01001688.hg.1	ATP2B4	-1.76	1.85e-05
TC03000707.hg.1	ATP2C1	1.61	3.77e-05
TC0X000771.hg.1	ATP6AP1	-1.51	0.0002
TC0X000190.hg.1	ATP6AP2	1.67	0.0056
TC17000525.hg.1	ATP6V0A1	-1.92	3.99e-06
TC16002054.hg.1	ATP6V0C	-2.52	5.08e-06
TC05000956.hg.1	ATP6V0E1	-1.61	0.0086
TC08000641.hg.1	ATP6V1C1	1.51	0.0002
TC14001237.hg.1	ATP6V1D	3.51	8.37e-07
TC0X000424.hg.1	ATP7A	1.71	0.0011
TC04001152.hg.1	ATP8A1	2.57	5.68e-05
TC03001854.hg.1	ATR	1.8	0.0002
TC0X001173.hg.1	ATRX	7.52	8.41e-10
TC12001972.hg.1	ATXN2	-2.43	1.63e-05
TC16000308.hg.1	ATXN2L	-4.48	5.05e-07
TC17001575.hg.1	ATXN7L3	-1.52	0.0016
TC19000576.hg.1	AXL	-1.86	0.0322
TC09001008.hg.1	B4GALT1	-1.64	1.04e-05
TC20000928.hg.1	B4GALT5	-2.33	0.0001
TC21000097.hg.1	BACH1	2.67	1.61e-06
TC06001532.hg.1	BAG6	-1.81	1.09e-06
TC03002916.hg.1	BAP1	-1.86	3.1e-05
TC14001967.hg.1	BAZ1A	2.04	8.69e-06
TC07001499.hg.1	BAZ1B	-1.54	0.0002
TC12001608.hg.1	BAZ2A	-2.39	3.34e-05
TC02005063.hg.1	BAZ2B	1.51	0.0005
TC19000630.hg.1	BCAM	-2.14	0.001
TC01006365.hg.1	BCAS2	1.77	0.0011
TC15001719.hg.1	BCL2A1	1.61	0.0029
TC20001531.hg.1	BCL2L1	-1.62	0.0002
TC03002096.hg.1	BCL6	-2.13	1.45e-05
TC07003017.hg.1	BCL7B	-2.14	5.53e-05
TC01001113.hg.1	BCL9	-2.16	2.56e-06
TC11002355.hg.1	BCL9L	-2.7	8.53e-06
TC06002143.hg.1	BCLAF1	3.06	3.69e-05
TC0X000963.hg.1	BCOR	-1.66	1.69e-06
TC22001012.hg.1	BCR	-2.23	6.73e-06
TC05000333.hg.1	BDP1	2.77	0.0003
TC16000176.hg.1	BFAR	-1.54	0.0233
TC0X000750.hg.1	BGN	-60.04	2.2e-07
TC03000015.hg.1	BHLHE40	-2.63	4.3e-06
TC10000362.hg.1	BICC1	-1.69	0.0193
TC09001340.hg.1	BICD2	-2.03	1.77e-05
TC11000957.hg.1	BIRC2	4.47	7.26e-08
TC11000956.hg.1	BIRC3	2.94	4.59e-06
TC02000213.hg.1	BIRC6	2.41	6.33e-05
TC13001263.hg.1	BIVM	1.52	0.0022
TC01001475.hg.1	BLZF1	3.95	1.02e-05
TC08001833.hg.1	BMP1	-2.76	7.18e-05
TC14001148.hg.1	BMP4	-2.15	3.54e-06
TC10000609.hg.1	BMPR1A	1.68	0.0005
TC11002378.hg.1	BMPR1APS2	1.94	0.0007
TC15000002.hg.1	BMS1P15	-1.55	0.0003
TC15001767.hg.1	BNC1	-1.62	0.0009
TC09002414.hg.1	BNC2	2.39	0.0002
TC13000270.hg.1	BORA	1.77	0.0071
TC07001926.hg.1	BRAF	1.77	0.0034
TC13000111.hg.1	BRCA2	1.54	2.82e-05
TC06002732.hg.1	BRD2	-2.37	3.52e-06
TC09001697.hg.1	BRD3	-1.61	1.96e-05
TC19001252.hg.1	BRD4	-3.84	4.59e-06
TC05002805.hg.1	BRD9	-1.62	1.87e-05
TC12001002.hg.1	BRI3BP	-1.64	0.0005
TC17001769.hg.1	BRIP1	1.5	0.0032
TC05000154.hg.1	BRIX1	1.74	0.003
TC06000525.hg.1	BRPF3	-1.6	1.13e-05
TC21000459.hg.1	BRWD1	2.63	6.57e-06
TC0X001182.hg.1	BRWD3	2.94	5.42e-07
TC19001275.hg.1	BST2	-1.67	8.1e-05
TC10000655.hg.1	BTAF1	2.56	1.91e-06
TC11001434.hg.1	BTBD10	1.54	5.7e-05
TC19001018.hg.1	BTBD2	-2.19	5.31e-06
TC14001902.hg.1	BTBD6	-1.76	0.0449
TC05000352.hg.1	BTF3	1.78	0.0114
TC13000290.hg.1	BTF3P11	1.67	0.003
TC02002204.hg.1	BUB1	1.58	0.0006
TC02001166.hg.1	BZW1	2.19	1.72e-05
TC07000075.hg.1	C1GALT1	1.96	1.36e-05
TC01001604.hg.1	C1orf27	3.01	2.16e-05
TC17001590.hg.1	C1QL1	-2.1	6.01e-05
TC13000486.hg.1	C1QTNF9B	1.79	0.0032
TC11003248.hg.1	C2CD3	-1.9	0.0285
TC12001303.hg.1	C2CD5	2.05	1.84e-05
TC19001103.hg.1	C3	-3.51	1.31e-05
TC01001732.hg.1	C4BPB	2.22	6.11e-05
TC15001541.hg.1	CA12	-1.54	0.0053
TC0X000070.hg.1	CA5BP1	-1.5	0.0287
TC20001009.hg.1	CABLES2	-1.73	5.04e-06
TC16000036.hg.1	CACNA1H	-3.12	2.3e-05
TC07001563.hg.1	CACNA2D1	2.13	1.07e-06
TC10002856.hg.1	CACUL1	1.85	0.0006
TC02000168.hg.1	CAD	-1.68	0.0006
TC08001401.hg.1	CALB1	7.02	0.0008
TC12002894.hg.1	CALCOCO1	-1.5	0.0001
TC02005060.hg.1	CALM2	2.14	1.57e-05
TC19000665.hg.1	CALM3; CALM2	-1.76	0.0007
TC09001720.hg.1	CAMSAP1	-1.83	5.1e-06
TC01001651.hg.1	CAMSAP2	1.63	0.0002
TC12000595.hg.1	CAND1	2.88	6.04e-06
TC11000620.hg.1	CAPN1	-2.81	3.15e-06
TC11000827.hg.1	CAPN5	-1.57	4.74e-05
TC12002818.hg.1	CAPRIN2	2.09	5.03e-05
TC01004629.hg.1	CAPZA1	2.88	0.0003
TC07000723.hg.1	CAPZA2	2.63	2.42e-05
TC01005305.hg.1	CAPZB	-2.46	0.0008
TC19000188.hg.1	CARM1	-2.62	5.07e-05
TC17000490.hg.1	CASC3	-3.98	2.21e-08
TC15000290.hg.1	CASC5	2.18	0.0001
TC08001341.hg.1	CASC9	2.25	1.35e-05
TC07000932.hg.1	CASP2	-1.69	0.0002
TC11002246.hg.1	CASP4	2.42	1.16e-05
TC06000800.hg.1	CASP8AP2	1.6	0.0003
TC05002526.hg.1	CAST	-2.39	0.037
TC16000528.hg.1	CBFB	-3.16	2.62e-06
TC11001089.hg.1	CBL	-4.3	1.47e-07
TC07002520.hg.1	CBLL1	-6.97	6.37e-06
TC18000570.hg.1	CBLN2	-2.01	0.0046
TC09002572.hg.1	CBWD5	4.18	4.35e-07
TC07000160.hg.1	CBX3	1.6	7.13e-06
TC08001835.hg.1	CCAR2	-2.34	5.78e-06
TC03001714.hg.1	CCDC14	2.29	1.05e-05
TC17002870.hg.1	CCDC144A	2.08	0.0003
TC17002532.hg.1	CCDC144B	3.61	0.001
TC17000252.hg.1	CCDC144CP	2.1	0.0022
TC05002348.hg.1	CCDC152	2.06	0.0002
TC03002234.hg.1	CCDC174	-1.59	0.0091
TC01004531.hg.1	CCDC18	1.55	0.0345
TC10001674.hg.1	CCDC186	1.66	8.78e-06
TC03002724.hg.1	CCDC50	3.7	2.28e-05
TC10001317.hg.1	CCDC6	-2.65	3.25e-05
TC07003105.hg.1	CCDC71L	-1.55	0.0062
TC11002212.hg.1	CCDC82	4.41	2.4e-07
TC02001860.hg.1	CCDC88A	2.44	7.76e-05
TC14002122.hg.1	CCDC88C	1.54	6.24e-06
TC11002158.hg.1	CCDC90B	1.86	0.0005
TC05001317.hg.1	CCL28	-1.54	0.0002
TC06001966.hg.1	CCNC	1.63	4.53e-06
TC11000718.hg.1	CCND1	-3.66	4.87e-05
TC16000072.hg.1	CCNF	-1.94	3.29e-05
TC05000906.hg.1	CCNG1	2.75	1.02e-05
TC05001570.hg.1	CCNH	3.16	0.0002
TC04001319.hg.1	CCNI	-1.58	1.71e-05
TC14000622.hg.1	CCNK	-6.5	1.12e-05
TC03001939.hg.1	CCNL1	1.91	6.51e-05
TC12002862.hg.1	CCNT1	1.65	0.0087
TC02000878.hg.1	CCNT2	1.85	0.0004
TC10000596.hg.1	CCSER2	1.5	4.82e-05
TC12000616.hg.1	CCT2	3.25	5.25e-06
TC07000338.hg.1	CCT6A	1.84	0.0005
TC07000398.hg.1	CCT6P1	1.51	0.0012
TC07002372.hg.1	CCT6P3	1.63	0.0003
TC21000353.hg.1	CCT8	3.71	1.76e-06
TC06002000.hg.1	CD164	2.29	5.67e-06
TC11001962.hg.1	CD248	-6.99	2.29e-07
TC15000667.hg.1	CD276	-1.57	3.24e-06
TC06000633.hg.1	CD2AP	2.48	0.0007
TC11000333.hg.1	CD44	2.93	2.34e-06
TC01001741.hg.1	CD46	2.28	5.47e-05
TC19001101.hg.1	CD70	-1.6	0.0005
TC12000076.hg.1	CD9	-1.51	0.0004
TC01000261.hg.1	CDA	1.55	0.0263
TC20000040.hg.1	CDC25B	-1.95	1.21e-06
TC01003903.hg.1	CDC42BPA	2.03	6.37e-06
TC14001534.hg.1	CDC42BPB	-4.5	7.11e-07
TC22000282.hg.1	CDC42EP1	-1.7	6.31e-06
TC06000617.hg.1	CDC5L	1.72	0.002
TC07001184.hg.1	CDCA7L	-1.64	0.0014
TC16001165.hg.1	CDH11	-1.62	0.0002
TC20000481.hg.1	CDH4	-2.75	0.0007
TC10000373.hg.1	CDK1	2.35	9.7e-05
TC01002105.hg.1	CDK11B	-3.27	0.0017
TC17000474.hg.1	CDK12	-1.86	8.24e-05
TC0X000230.hg.1	CDK16	-1.82	3.42e-05
TC12001845.hg.1	CDK17	2.29	0.0001
TC07003061.hg.1	CDK6	10.48	1.21e-11
TC05001788.hg.1	CDKN2AIPNL	-1.91	8.3e-05
TC11002427.hg.1	CDON	-2.12	1.24e-05
TC0X001435.hg.1	CDR1	-2.26	0.0002
TC16000948.hg.1	CDR2	-2.15	0.0001
TC02001741.hg.1	CEBPZ	2.94	1.39e-06
TC02003162.hg.1	CEBPZOS	-3.07	1.01e-06
TC04001249.hg.1	CENPC	1.72	1.37e-05
TC04001436.hg.1	CENPE	3.32	1.69e-06
TC01001791.hg.1	CENPF	3.15	6.24e-07
TC0X000475.hg.1	CENPI	2.27	3.59e-06
TC13000493.hg.1	CENPJ	1.53	0.0075
TC06000640.hg.1	CENPQ	1.73	0.0017
TC01002137.hg.1	CEP104	-1.65	2.97e-05
TC17002856.hg.1	CEP112	1.71	0.0004
TC04000327.hg.1	CEP135	1.51	0.0009
TC01004038.hg.1	CEP170	2.08	2.68e-06
TC04000604.hg.1	CEP170P1	2.65	2.25e-06
TC18000070.hg.1	CEP192	1.8	0.0002
TC12001791.hg.1	CEP290	2.11	6.2e-05
TC11000908.hg.1	CEP295	2.56	8.73e-05
TC17001923.hg.1	CEP295NL; TIMP2	-2.19	2.02e-06
TC01001558.hg.1	CEP350	1.79	0.0003
TC10000664.hg.1	CEP55	1.68	2.61e-05
TC11000933.hg.1	CEP57	2.84	2.49e-06
TC12001824.hg.1	CEP83	1.56	0.0009
TC16001604.hg.1	CES2	-1.56	2.62e-05
TC01006291.hg.1	CFH	1.8	0.0129
TC21000154.hg.1	CHAF1B	-1.76	0.0005
TC13000437.hg.1	CHAMP1	-1.98	2.25e-05
TC05001628.hg.1	CHD1	3.62	2.71e-06
TC15002378.hg.1	CHD2	1.94	0.0013
TC17000120.hg.1	CHD3	-2.91	0.001
TC12001143.hg.1	CHD4	-1.92	1.61e-05
TC14000917.hg.1	CHD8	-1.72	0.0001
TC16000445.hg.1	CHD9	1.89	5.76e-05
TC19002687.hg.1	CHERP	-1.62	5.09e-05
TC0X000403.hg.1	CHIC1	1.96	2.47e-05
TC11002002.hg.1	CHKA	-2.25	0.0054
TC0X001191.hg.1	CHM	2.95	1.78e-05
TC01004027.hg.1	CHML	2.89	4.88e-05
TC03000461.hg.1	CHMP2B	-2.09	0.0001
TC02004385.hg.1	CHMP3	-1.92	0.0033
TC09000139.hg.1	CHMP5	1.54	0.0018
TC11002185.hg.1	CHORDC1	2.91	2.43e-05
TC15000304.hg.1	CHP1	-1.91	2.75e-05
TC15002005.hg.1	CHSY1	-1.5	0.0011
TC10002931.hg.1	CHUK	1.81	6.08e-05
TC14001732.hg.1	CHURC1	1.63	0.0301
TC19001932.hg.1	CIRBP	-2.21	4.32e-05
TC06002168.hg.1	CITED2	-1.69	0.0009
TC09001624.hg.1	CIZ1	-2.12	2.12e-05
TC09002074.hg.1	CKS2	-2.2	0.0342
TC03001277.hg.1	CLASP2	1.51	0.0003
TC01006364.hg.1	CLCC1	-2.01	0.0003
TC16000753.hg.1	CLCN7	-1.69	8.91e-06
TC12001208.hg.1	CLEC2B	1.54	0.0285
TC12002236.hg.1	CLEC2D	2.03	0.0133
TC19001460.hg.1	CLIP3	-1.88	1.76e-06
TC02000192.hg.1	CLIP4	1.53	6.36e-05
TC02002666.hg.1	CLK1	2.42	2.35e-07
TC05002125.hg.1	CLK4	2.08	3.95e-05
TC04001211.hg.1	CLOCK	12.03	2.68e-08
TC19002169.hg.1	CLPTM1	-1.99	0.0017
TC05001107.hg.1	CLPTM1L	-1.53	9.94e-05
TC01002186.hg.1	CLSTN1	-3.2	3.74e-07
TC17000725.hg.1	CLTC	1.75	0.0003
TC17000999.hg.1	CLUH	-1.51	1.9e-05
TC16000640.hg.1	CMIP	-3.35	1.66e-06
TC18000248.hg.1	CNDP2	-1.75	1.98e-05
TC0X000097.hg.1	CNKSR2	-2.16	0.0129
TC19000027.hg.1	CNN2	-5.51	4.65e-05
TC12000620.hg.1	CNOT2	1.53	0.0006
TC07001886.hg.1	CNOT4	-1.54	0.0052
TC05000856.hg.1	CNOT8	1.51	0.0017
TC11000942.hg.1	CNTN5	-1.53	0.0063
TC13000176.hg.1	COG3	1.76	0.0017
TC07001743.hg.1	COG5	1.6	0.0008
TC13000137.hg.1	COG6	2.41	3.7e-06
TC17001682.hg.1	COL1A1	-13.29	8.47e-08
TC07002463.hg.1	COL1A2	-2.5	6.54e-05
TC09000787.hg.1	COL5A1	-1.93	4.84e-05
TC02002612.hg.1	COL5A2	-2.25	0.0017
TC02002905.hg.1	COL6A3	-16.58	0.0034
TC19000340.hg.1	COLGALT1	-2.16	0.0007
TC05000551.hg.1	COMMD10	1.96	0.0003
TC01003400.hg.1	COPA	-1.55	0.0041
TC11003473.hg.1	COPB1	8.16	5.82e-08
TC03003113.hg.1	COPB2	2.03	0.0003
TC19002690.hg.1	COPE	2.16	0.0005
TC15001342.hg.1	COPS2	8.21	8.01e-08
TC04000458.hg.1	COPS4	1.89	0.0002
TC12000462.hg.1	COPZ1	-1.79	6.35e-05
TC12001939.hg.1	CORO1C	-1.67	0.0271
TC16001314.hg.1	COTL1	-2.63	0.0002
TC17000162.hg.1	COX10	-1.59	3.3e-05
TC03001686.hg.1	COX17	1.54	0.0006
TC15001652.hg.1	COX5A	-2.29	1.19e-05
TC12003257.hg.1	COX6A1	1.52	0.0224
TC06003719.hg.1	COX7A2	1.51	0.003
TC02001778.hg.1	COX7A2L	-1.55	0.0001
TC17000349.hg.1	CPD	2.09	3.86e-06
TC07000735.hg.1	CPED1	1.72	0.0169
TC20001558.hg.1	CPNE1	-3.29	6.92e-06
TC16000483.hg.1	CPNE2	-2.03	0.0002
TC08001748.hg.1	CPSF1	-1.81	2.94e-05
TC11001853.hg.1	CPSF7	-1.93	7.5e-07
TC11002009.hg.1	CPT1A	-2.32	0.0007
TC03001123.hg.1	CRBN	2.34	8.32e-06
TC07002383.hg.1	CRCP	-2.95	2.21e-05
TC11000394.hg.1	CREB3L1	-11.98	7.07e-07
TC07001898.hg.1	CREB3L2	-2.47	4.71e-05
TC16000823.hg.1	CREBBP	-24.99	1.5e-07
TC02000230.hg.1	CRIM1	-1.67	0.0036
TC22000074.hg.1	CRKL	-1.83	5.59e-06
TC03000165.hg.1	CRTAP	-1.91	0.0002
TC01003280.hg.1	CRTC2	-1.77	1e-05
TC15000866.hg.1	CRTC3	-2.07	7.01e-06
TC03000481.hg.1	CRYBG3	2.87	8.78e-07
TC01002788.hg.1	CRYZ	1.69	0.0003
TC12003213.hg.1	CS	-2.24	0.0002
TC20000384.hg.1	CSE1L	4.12	0.0005
TC01000955.hg.1	CSF1	-2.67	7.11e-06
TC17001976.hg.1	CSNK1D	-1.8	5.32e-06
TC05000581.hg.1	CSNK1G3	1.65	0.0022
TC20001369.hg.1	CSNK2A1	-2.39	0.0006
TC11001423.hg.1	CSNK2A1; CSNK2A3	-1.99	0.0005
TC16001148.hg.1	CSNK2A2	-2.48	2.33e-06
TC11003057.hg.1	CSNK2A3	-1.95	5.74e-05
TC06004074.hg.1	CSNK2B	-1.9	5.37e-06
TC01003692.hg.1	CSRP1	-1.9	5.3e-05
TC07000953.hg.1	CTAGE4	2.14	0.0031
TC12001637.hg.1	CTDSP2	-1.8	0.001
TC15000339.hg.1	CTDSPL2	1.98	0.0003
TC09001457.hg.1	CTNNAL1	7.21	1.12e-07
TC11003472.hg.1	CTSD	-2.15	1.71e-06
TC09000400.hg.1	CTSL	-1.56	0.0004
TC20000992.hg.1	CTSZ	-1.65	3.12e-05
TC11000727.hg.1	CTTN	-1.77	0.0001
TC10002485.hg.1	CUBN	1.6	0.0018
TC0X001326.hg.1	CUL4B	1.57	0.0006
TC11000977.hg.1	CUL5	2.54	2.97e-07
TC07000650.hg.1	CUX1	-2.08	2.66e-05
TC11002204.hg.1	CWC15	1.61	0.0045
TC02002582.hg.1	CWC22	2.01	0.0067
TC11002259.hg.1	CWF19L2	3.25	2.4e-05
TC18000389.hg.1	CXADRP3	2.44	0.0005
TC22000850.hg.1	CYB5R3	-1.63	6.04e-06
TC06000774.hg.1	CYB5R4	2.53	3.4e-05
TC20000962.hg.1	CYP24A1	-1.66	0.0006
TC07003059.hg.1	CYP51A1	-1.92	2.73e-05
TC07001127.hg.1	CYTH3	-1.99	1.65e-05
TC04000993.hg.1	CYTL1	-1.82	0.0023
TC05002969.hg.1	DAB2	-1.92	0.0021
TC03000295.hg.1	DAG1	-2.7	2.81e-08
TC11000538.hg.1	DAGLA	-1.59	5.77e-06
TC05001164.hg.1	DAP	-2.2	2.29e-05
TC09000398.hg.1	DAPK1	-1.57	0.0063
TC12000405.hg.1	DAZAP2	-1.64	0.0116
TC09001906.hg.1	DCAF10	2	2.84e-05
TC08000648.hg.1	DCAF13	2.08	6.44e-07
TC02003686.hg.1	DCAF17	1.54	0.0049
TC17000768.hg.1	DCAF7	-2.12	2.81e-05
TC06000931.hg.1	DCBLD1	-1.63	0.0042
TC06001324.hg.1	DCDC2	4.83	0.0384
TC04002263.hg.1	DCLK2	-2.03	0.0205
TC12001804.hg.1	DCN	-2.78	0.0294
TC03001468.hg.1	DCP1A	-2.08	1.01e-05
TC05000535.hg.1	DCP2	1.55	4.44e-05
TC11001173.hg.1	DCPS	-2.03	0.0003
TC02004342.hg.1	DCTN1	-3.98	8.94e-07
TC12001627.hg.1	DCTN2	-1.71	1.98e-05
TC16001458.hg.1	DCTN5	-1.66	0.0292
TC16001031.hg.1	DCTPP1	-1.73	0.0108
TC03002052.hg.1	DCUN1D1	1.83	0.0004
TC11003314.hg.1	DCUN1D5	1.68	0.0006
TC11001851.hg.1	DDB1	-1.93	9.4e-06
TC01001425.hg.1	DDR2	2.15	0.0063
TC02000089.hg.1	DDX1	2.93	2.98e-07
TC02000742.hg.1	DDX18	2.67	1.82e-06
TC16002038.hg.1	DDX19B	-2.09	0.0001
TC17000771.hg.1	DDX42	-1.79	9.84e-05
TC05003400.hg.1	DDX46	1.73	0.001
TC10000412.hg.1	DDX50	2.43	1.47e-07
TC04001718.hg.1	DDX60	1.69	1.93e-06
TC04001719.hg.1	DDX60L	5	1.17e-07
TC01001842.hg.1	DEGS1	-1.5	0.0002
TC06001302.hg.1	DEK	2.4	7.87e-05
TC15001571.hg.1	DENND4A	1.67	0.0006
TC09000092.hg.1	DENND4C	2.59	6.1e-05
TC11000312.hg.1	DEPDC7	1.81	5.36e-05
TC02001326.hg.1	DES	-1.69	6.07e-05
TC01002190.hg.1	DFFA	-1.72	5.34e-05
TC22000492.hg.1	DGCR14	-1.66	0.0001
TC22001208.hg.1	DGCR2	-2.29	8.88e-05
TC13000151.hg.1	DGKH	1.91	4.73e-05
TC01002694.hg.1	DHCR24	-3.44	2.07e-05
TC11002038.hg.1	DHCR7	-2.23	4.81e-06
TC14001604.hg.1	DHRS4L2	-1.81	0.0018
TC04001086.hg.1	DHX15	2.18	1.91e-05
TC06003577.hg.1	DHX16	-1.7	0.0017
TC05001362.hg.1	DHX29	2.99	3.89e-05
TC03001919.hg.1	DHX36	1.63	0.0003
TC16000601.hg.1	DHX38	-1.53	6.58e-06
TC17000724.hg.1	DHX40	1.61	0.0045
TC17002218.hg.1	DHX8	-3.32	2.69e-06
TC05001870.hg.1	DIAPH1	-1.56	0.0008
TC14001472.hg.1	DICER1	1.9	3.71e-05
TC05001401.hg.1	DIMT1	-1.82	0.0013
TC12000393.hg.1	DIP2B	-2.12	3.81e-05
TC13000727.hg.1	DIS3	2.54	4.53e-06
TC11000900.hg.1	DISC1FP1	1.64	0.0012
TC11001425.hg.1	DKK3	-1.65	0.0021
TC07000697.hg.1	DLD	2.27	4.58e-07
TC03002174.hg.1	DLG1	2.76	7.35e-08
TC10001445.hg.1	DLG5	-2.25	1.91e-07
TC14001155.hg.1	DLGAP5	2.13	3.45e-05
TC14000465.hg.1	DLST	-2.3	5.08e-05
TC0X002024.hg.1	DMD	-1.51	0.0159
TC07000520.hg.1	DMTF1	2.73	1.31e-06
TC05000563.hg.1	DMXL1	2.16	0.0001
TC15001441.hg.1	DMXL2	2.44	3.88e-05
TC09000134.hg.1	DNAJA1	2.56	2.37e-05
TC16000130.hg.1	DNAJA3	-1.58	0.0008
TC04001417.hg.1	DNAJB14	1.95	2.13e-06
TC02001089.hg.1	DNAJC10	4.18	7.89e-07
TC01002156.hg.1	DNAJC11	-1.99	9.63e-05
TC03000715.hg.1	DNAJC13	2.59	5.16e-06
TC13001241.hg.1	DNAJC3	3.11	0.0013
TC09000679.hg.1	DNM1	-1.92	9.37e-05
TC19002623.hg.1	DNM2	-1.77	7.24e-05
TC19001159.hg.1	DNMT1	-2.52	0.0006
TC02001658.hg.1	DNMT3A	-1.58	2.79e-05
TC20001194.hg.1	DNMT3B	-2.11	2.35e-05
TC01002881.hg.1	DNTTIP2	1.7	1.93e-06
TC10000918.hg.1	DOCK1	-1.52	0.0055
TC07003113.hg.1	DOCK4	3.18	5.06e-07
TC01002727.hg.1	DOCK7	1.86	3.06e-05
TC13000825.hg.1	DOCK9	2.13	0.007
TC11000624.hg.1	DPF2	-3.69	1.26e-07
TC20000940.hg.1	DPM1	2.68	0.002
TC11003431.hg.1	DPP3	-1.55	1.96e-05
TC02002478.hg.1	DPP4	-1.57	0.0035
TC19001068.hg.1	DPP9	-1.91	0.0062
TC01002903.hg.1	DPYD	1.7	0.0091
TC08001847.hg.1	DPYSL2	-3.71	0.0004
TC05001909.hg.1	DPYSL3	-2.06	0.0119
TC12000793.hg.1	DRAM1	-1.54	0.0005
TC11000647.hg.1	DRAP1	-2.47	3.99e-06
TC17000204.hg.1	DRG2	-1.7	0.0002
TC05001223.hg.1	DROSHA	-1.51	0.0049
TC06000060.hg.1	DSP	2.36	0.0047
TC06001828.hg.1	DST	6.42	4.23e-09
TC11002686.hg.1	DTX4	-2.32	0.0006
TC22000440.hg.1	DUXAP10	4.3	0.0001
TC03000993.hg.1	DVL3	-2.98	6.18e-07
TC14000777.hg.1	DYNC1H1	-2.38	0.0006
TC02001022.hg.1	DYNC1I2	1.59	7.02e-05
TC16001172.hg.1	DYNC1LI2	-1.59	5.3e-05
TC11000963.hg.1	DYNC2H1	2.13	5.2e-05
TC0X000952.hg.1	DYNLT3	1.65	0.0003
TC03000429.hg.1	EBLN2	1.56	0.0024
TC13000662.hg.1	EBPL	-2.14	0.0005
TC10002705.hg.1	ECD	1.94	7.44e-06
TC06002088.hg.1	ECHDC1	1.53	2.87e-06
TC06003424.hg.1	ECI2	1.82	0.0244
TC03000930.hg.1	ECT2	1.92	8.95e-07
TC16002080.hg.1	EDC4	-1.56	9.82e-06
TC05001558.hg.1	EDIL3	1.55	0.0266
TC12001811.hg.1	EEA1	2.41	2.15e-06
TC19001054.hg.1	EEF2	-7.05	3.6e-06
TC16000842.hg.1	EEF2KMT	-1.53	8.28e-05
TC01006356.hg.1	EFCAB14	-1.97	1.34e-06
TC11001946.hg.1	EFEMP2	-2.78	8.92e-06
TC06002829.hg.1	EFHC1	2	0.0019
TC0X000362.hg.1	EFNB1	-2.12	0.0041
TC13000860.hg.1	EFNB2	-2.37	0.0004
TC02000141.hg.1	EFR3B	-1.61	0.0001
TC17001586.hg.1	EFTUD2	-1.92	4.38e-05
TC19000681.hg.1	EHD2	-3.59	5.13e-06
TC02000207.hg.1	EHD3	-1.69	2.49e-05
TC15002503.hg.1	EHD4	-2.23	0.0009
TC11001950.hg.1	EIF1AD	-2.39	0.0001
TC0X000909.hg.1	EIF1AX	1.65	0.0371
TC03000207.hg.1	EIF1B	-1.74	0.0002
TC07001126.hg.1	EIF2AK1	-1.63	4.95e-05
TC02001739.hg.1	EIF2AK2	-1.59	2.37e-05
TC20000779.hg.1	EIF2S2	2.79	7.98e-07
TC10001532.hg.1	EIF2S2P3	1.99	0.0003
TC16000305.hg.1	EIF3C	-3.25	4.05e-06
TC08001524.hg.1	EIF3E	2.97	9.59e-07
TC11000154.hg.1	EIF3F	-2.3	0.0001
TC02000332.hg.1	EIF3FP3	-2.66	0.0002
TC19001158.hg.1	EIF3G	-1.7	0.0027
TC19000531.hg.1	EIF3K	3.13	0.0021
TC11000309.hg.1	EIF3M	4.34	8.27e-07
TC03001025.hg.1	EIF4A2	2.48	1.44e-06
TC17001933.hg.1	EIF4A3	-2.43	1.58e-06
TC12000425.hg.1	EIF4B	-1.58	0.0083
TC10000428.hg.1	EIF4EBP2	-2.82	4.16e-06
TC03001000.hg.1	EIF4G1	-2.19	9.58e-07
TC07000451.hg.1	EIF4H	-2.2	0.0006
TC03001995.hg.1	EIF5A2	-1.55	3.94e-05
TC20001554.hg.1	EIF6	3.27	0.0009
TC17001147.hg.1	ELAC2	-1.85	1.4e-05
TC19001125.hg.1	ELAVL1	-1.86	0.0004
TC0X001357.hg.1	ELF4	-2.81	0.0002
TC07000027.hg.1	ELFN1	-3.11	0.0063
TC12000747.hg.1	ELK3	-1.68	0.0055
TC01006060.hg.1	ELK4	1.94	3.07e-05
TC05001610.hg.1	ELL2	2.43	0.0002
TC18000148.hg.1	ELP2	1.79	0.0001
TC05002988.hg.1	EMB	2.13	0.0077
TC01002294.hg.1	EMC1	-1.57	0.0002
TC08000663.hg.1	EMC2	2.18	0.0003
TC12000189.hg.1	EMP1	-3.83	7e-06
TC16000857.hg.1	EMP2	-1.89	0.0037
TC11000820.hg.1	EMSY	-2.18	2.67e-05
TC09001609.hg.1	ENG	-4.77	1e-07
TC01003207.hg.1	ENSA	-1.73	2.94e-05
TC08002612.hg.1	ENTPD4	1.81	8.16e-05
TC22000332.hg.1	EP300	-4.77	2.82e-07
TC12001051.hg.1	EP400	-2.95	3.03e-07
TC02000281.hg.1	EPAS1	-2.15	0.0008
TC01000394.hg.1	EPB41	-1.72	0.0002
TC18000476.hg.1	EPG5	2.08	0.0001
TC01002258.hg.1	EPHA2	-1.58	0.0004
TC01000288.hg.1	EPHB2	-2.05	2.37e-06
TC17000234.hg.1	EPN2	-1.64	3.21e-05
TC08001736.hg.1	EPPK1	-1.57	8.9e-05
TC01003833.hg.1	EPRS	2.19	7e-07
TC19001265.hg.1	EPS15L1	-1.51	0.0002
TC19002518.hg.1	ERCC2	-1.94	0.0002
TC09000475.hg.1	ERCC6L2	1.73	6.53e-07
TC12001348.hg.1	ERGIC2	6.25	5.18e-08
TC10002930.hg.1	ERLIN1	-1.62	6.94e-05
TC01002166.hg.1	ERRFI1	-3.26	1.85e-05
TC07001452.hg.1	ERV3-1	2.05	5.29e-05
TC11001502.hg.1	ERV9-1	2.35	1.68e-05
TC18000401.hg.1	ESCO1	2.11	0.0004
TC13000647.hg.1	ESD	1.79	0.0112
TC20000637.hg.1	ESF1	2.1	4.26e-07
TC12000504.hg.1	ESYT1	-2.13	8.38e-06
TC19001588.hg.1	ETHE1	1.81	0.0018
TC12002285.hg.1	ETNK1	2.88	8.27e-06
TC21000169.hg.1	ETS2	-1.68	0.0011
TC12003210.hg.1	ETV6	-1.97	4.38e-05
TC04000324.hg.1	EXOC1	2.22	0.0001
TC14001170.hg.1	EXOC5	2.63	6.94e-06
TC17002788.hg.1	EXOC7	-1.76	9.77e-05
TC16001233.hg.1	EXOSC6	-1.62	0.0004
TC04000625.hg.1	EXOSC9	2.18	3.76e-05
TC11003331.hg.1	EXPH5	1.59	0.0394
TC08001548.hg.1	EXT1	-2.76	4.59e-07
TC11000723.hg.1	FADD	-1.64	0.0019
TC11003438.hg.1	FADS1	-1.55	0.0001
TC11000542.hg.1	FADS2	-1.61	0.0001
TC05001000.hg.1	FAF2	-1.79	0.002
TC17002426.hg.1	FAM101B	-1.96	0.0166
TC09001618.hg.1	FAM102A	-1.99	4.76e-06
TC17002531.hg.1	FAM106A	1.87	0.0254
TC17000192.hg.1	FAM106CP	1.5	0.0052
TC11000482.hg.1	FAM111B	1.85	0.0034
TC04001986.hg.1	FAM114A1	-1.57	0.0193
TC09000448.hg.1	FAM120A	-1.99	2.82e-05
TC09002670.hg.1	FAM120AOS	-1.78	8.42e-05
TC07001192.hg.1	FAM126A	1.59	0.0103
TC0X002235.hg.1	FAM127B	-2.42	2.25e-05
TC01003624.hg.1	FAM129A	-1.93	2.14e-05
TC09002799.hg.1	FAM129B	-2.47	0.0002
TC07003060.hg.1	FAM133DP	1.63	0.024
TC13000866.hg.1	FAM155A-IT1	1.68	0.0006
TC03003371.hg.1	FAM157A	-2.3	1.53e-06
TC11002067.hg.1	FAM168A	-1.63	0.0002
TC02002348.hg.1	FAM168B	-2.31	8.22e-06
TC0X000510.hg.1	FAM199X	1.51	0.0005
TC04002928.hg.1	FAM200B	1.54	0.001
TC03001487.hg.1	FAM208A	2.44	6.57e-06
TC20001302.hg.1	FAM210B	-3.44	0.002
TC17001307.hg.1	FAM222B	-1.95	1.74e-05
TC16002046.hg.1	FAM234A	-1.87	1.5e-05
TC10000613.hg.1	FAM35A	2.93	1.94e-05
TC10000298.hg.1	FAM35BP	1.57	8.86e-07
TC0X001938.hg.1	FAM50A	-2.12	2.05e-05
TC16000541.hg.1	FAM65A	-1.91	1.5e-05
TC01001717.hg.1	FAM72A	-1.63	0.0007
TC01001045.hg.1	FAM72B	-1.55	0.0043
TC01003174.hg.1	FAM72C	-2.15	0.0005
TC01003085.hg.1	FAM72D	-3.66	8.14e-05
TC01000788.hg.1	FAM73A	1.56	0.001
TC11002208.hg.1	FAM76B	2.03	0.0009
TC08000994.hg.1	FAM86B1	-1.64	0.0012
TC11002768.hg.1	FAM86C1	-2.27	1.82e-06
TC11003221.hg.1	FAM86C2P	-1.69	0.0003
TC03002975.hg.1	FAM86DP	-1.67	0.0006
TC03002510.hg.1	FAM86JP	-1.52	0.0002
TC08000720.hg.1	FAM91A1	2.15	8.72e-06
TC0X000872.hg.1	FANCB	3.23	9.09e-05
TC11001498.hg.1	FANCF	-1.84	0.0018
TC15000846.hg.1	FANCI	1.97	6.73e-05
TC02002480.hg.1	FAP	5.23	3.97e-08
TC11000208.hg.1	FAR1	4.03	6.37e-09
TC13000344.hg.1	FARP1	-3.55	1.33e-06
TC17001973.hg.1	FASN	-2.64	3.65e-06
TC02001221.hg.1	FASTKD2	1.81	0.0003
TC04002890.hg.1	FAT1	-1.7	0.0146
TC04000636.hg.1	FAT4	1.59	0.0008
TC15001335.hg.1	FBN1	-1.64	0.0083
TC16000355.hg.1	FBRS	-1.65	3.39e-05
TC07001714.hg.1	FBXL13	1.84	0.0009
TC04002474.hg.1	FBXL5	3.15	9.32e-06
TC11001541.hg.1	FBXO3	1.62	0.0002
TC05000812.hg.1	FBXO38	1.7	0.0007
TC04001751.hg.1	FBXO8	1.91	0.0005
TC11002062.hg.1	FCHSD2	-3.26	1.64e-08
TC05000509.hg.1	FER	3.38	8.35e-06
TC14001144.hg.1	FERMT2	1.56	0.0003
TC0X001074.hg.1	FGD1	-3.59	9.18e-07
TC12001829.hg.1	FGD6	2.98	2.88e-05
TC05000943.hg.1	FGF18	-1.72	0.0002
TC04002936.hg.1	FGF5	-1.51	0.0082
TC12000260.hg.1	FGFR1OP2	2.01	0.0007
TC06001882.hg.1	FILIP1	2.93	1.35e-06
TC17000517.hg.1	FKBP10	-1.66	0.0023
TC20001741.hg.1	FKBP1A	-1.55	0.0002
TC12000028.hg.1	FKBP4	-1.6	5.6e-05
TC07000213.hg.1	FKBP9	-3.52	4.22e-07
TC07001398.hg.1	FKBP9P1	-2.08	5.78e-07
TC20000823.hg.1	FKSG49	1.74	0.0074
TC09000537.hg.1	FKTN	1.81	0.0002
TC17001199.hg.1	FLII	-2.53	3.62e-07
TC16000080.hg.1	FLJ42627	-2.02	0.0006
TC0X000395.hg.1	FLJ44635	-1.63	4.58e-05
TC0X001530.hg.1	FLNA	-5.76	4.91e-07
TC03000375.hg.1	FLNB	-2.16	0.0024
TC07000785.hg.1	FLNC	-4.03	5e-07
TC01001966.hg.1	FMN2	-1.66	2.71e-05
TC02002747.hg.1	FN1	-2.89	2.35e-05
TC09001656.hg.1	FNBP1	-1.51	0.0001
TC05003427.hg.1	FNIP1	3	4.45e-07
TC04002294.hg.1	FNIP2	1.53	4.38e-05
TC08001898.hg.1	FNTA	1.69	7.38e-06
TC16000899.hg.1	FOPNL	-1.85	0.0033
TC11001948.hg.1	FOSL1	-1.56	0.0002
TC02000183.hg.1	FOSL2	-1.83	1.35e-06
TC16000668.hg.1	FOXF1	-1.52	0.0029
TC01002570.hg.1	FOXJ3	-1.63	0.0004
TC17000954.hg.1	FOXK2	-1.8	5.83e-05
TC12001106.hg.1	FOXM1	-4.97	1.28e-06
TC02000302.hg.1	FOXN2	1.77	0.0003
TC03001548.hg.1	FOXP1-IT1	1.69	0.0002
TC06000571.hg.1	FOXP4	-1.69	1.64e-05
TC22000710.hg.1	FOXRED2	-1.53	0.0001
TC09002272.hg.1	FPGS	-1.57	0.0153
TC04000434.hg.1	FRAS1	-1.7	0.0004
TC14000297.hg.1	FRMD6	2.14	0.0035
TC12000614.hg.1	FRS2	1.56	0.011
TC04001177.hg.1	FRYL	1.99	3.58e-05
TC09000536.hg.1	FSD1L	1.64	0.0002
TC11003179.hg.1	FTH1	-3.74	0.0054
TC02001686.hg.1	FTH1P3	-1.75	0.0323
TC03001759.hg.1	FTH1P4	-2.3	0.0131
TC17001786.hg.1	FTSJ3	-1.98	0.0002
TC0X002127.hg.1	FTX	2.3	2.47e-06
TC01002803.hg.1	FUBP1	1.51	0.0028
TC09000738.hg.1	FUBP3	-2.35	2.67e-06
TC15000870.hg.1	FURIN	-1.91	1.72e-05
TC16001494.hg.1	FUS	-2.72	1.41e-05
TC14001735.hg.1	FUT8	1.89	1.46e-05
TC03000965.hg.1	FXR1	2.61	2.33e-05
TC19002097.hg.1	FXYD5	-3.27	0.0085
TC03002769.hg.1	FYTTD1	2.07	0.0001
TC11002170.hg.1	FZD4	-1.72	0.027
TC02001185.hg.1	FZD7	-1.63	0.0017
TC14000194.hg.1	G2E3	3.19	3.74e-05
TC05002698.hg.1	G3BP1	2.53	0.0003
TC17002222.hg.1	G6PC3	-2.12	2.32e-05
TC0X002294.hg.1	G6PD	-6.15	4.84e-05
TC11002136.hg.1	GAB2	-2.98	7.37e-06
TC12000159.hg.1	GABARAPL1	-1.6	0.0014
TC21000078.hg.1	GABPA	2.25	0.0003
TC18000145.hg.1	GALNT1	5.28	6.68e-08
TC01001907.hg.1	GALNT2	-2.13	5.06e-06
TC04000853.hg.1	GALNT7	2.08	0.0007
TC11001873.hg.1	GANAB	-5.51	4.65e-06
TC13000431.hg.1	GAS6-AS2	-1.73	0.0161
TC08000089.hg.1	GATA4	-1.68	3.11e-05
TC18000094.hg.1	GATA6	-1.67	0.0016
TC19000373.hg.1	GATAD2A	-1.7	1.9e-05
TC01003278.hg.1	GATAD2B	-5.34	2.39e-08
TC12002614.hg.1	GATC	-1.51	0.005
TC07000463.hg.1	GATSL2	-1.6	0.0001
TC03001575.hg.1	GBE1	1.57	0.0018
TC10000752.hg.1	GBF1	-2.83	1.97e-05
TC01002847.hg.1	GBP1	1.72	0.0326
TC01002845.hg.1	GBP3	2.4	0.0127
TC02003486.hg.1	GCC2	2.14	4.39e-05
TC12002034.hg.1	GCN1	-3.16	3.27e-06
TC05001482.hg.1	GFM2	1.95	0.0005
TC17001874.hg.1	GGA3	-1.56	2.71e-05
TC07002868.hg.1	GGCT	-2.27	0.0002
TC17001320.hg.1	GIT1	-2.44	1.71e-05
TC12001959.hg.1	GIT2	-2.43	3.71e-05
TC06000945.hg.1	GJA1	-1.52	0.0001
TC0X001219.hg.1	GLA	1.57	0.0049
TC16001267.hg.1	GLG1	-2.6	2.57e-05
TC02000764.hg.1	GLI2	-2.36	8.34e-07
TC07001319.hg.1	GLI3	-2.97	1.16e-06
TC12000642.hg.1	GLIPR1	2.66	0.0011
TC09000202.hg.1	GLIPR2	-1.58	0.011
TC16000128.hg.1	GLIS2	-3.58	8.93e-06
TC02001122.hg.1	GLS	1.98	0.0006
TC12001958.hg.1	GLTP	-2.05	0.0012
TC16000837.hg.1	GLYR1	-3.76	5.56e-07
TC01000389.hg.1	GMEB1	-1.57	2.92e-05
TC14001150.hg.1	GMFB	2.26	3.54e-07
TC19000063.hg.1	GNA11	-2.14	3.41e-05
TC07002755.hg.1	GNA12	-5.27	2.7e-05
TC01000947.hg.1	GNAI3	1.77	0.0021
TC20001320.hg.1	GNAS	-2.86	0.0021
TC01006298.hg.1	GNB1	-2.07	6.92e-06
TC04001157.hg.1	GNPDA2	1.57	2.23e-05
TC12001880.hg.1	GNPTAB	1.6	0.0002
TC03000178.hg.1	GOLGA4	2.2	1.31e-05
TC14000572.hg.1	GOLGA5	2.28	1.66e-06
TC15002476.hg.1	GOLGA8A	1.51	0.0034
TC03001698.hg.1	GOLGB1	2.15	2.82e-07
TC12000233.hg.1	GOLT1B	2.06	0.0098
TC02001017.hg.1	GORASP2	-2.08	1.22e-07
TC17000350.hg.1	GOSR1	-2.66	3.43e-06
TC16001158.hg.1	GOT2	-1.89	6.27e-06
TC17001582.hg.1	GPATCH8	-2.13	7e-05
TC05000247.hg.1	GPBP1	3.89	6.11e-08
TC20000599.hg.1	GPCPD1	1.85	7.26e-05
TC19000442.hg.1	GPI	-1.74	0.0046
TC13000330.hg.1	GPR180	2.64	1.22e-06
TC01005782.hg.1	GPR89A	1.96	0.0024
TC16000921.hg.1	GPRC5B	-1.82	0.0288
TC05000232.hg.1	GPX8	2.47	0.0055
TC17001877.hg.1	GRB2	-2.31	1.36e-07
TC19000702.hg.1	GRIN2D	-1.56	1.41e-05
TC03003047.hg.1	GSK3B	-1.6	0.0042
TC16001776.hg.1	GSPT1	-1.72	0.0128
TC08001110.hg.1	GSR	-1.54	0.0027
TC01004608.hg.1	GSTM4	-1.8	0.0007
TC01002843.hg.1	GTF2B	1.71	0.0053
TC03002494.hg.1	GTF2E1	-1.65	0.0004
TC13000171.hg.1	GTF2F2	1.55	0.0002
TC12000991.hg.1	GTF2H3	-1.84	0.0211
TC07003027.hg.1	GTF2IP4	-1.68	0.0009
TC16000979.hg.1	GTF3C1	-2.79	2.07e-05
TC02002642.hg.1	GTF3C3	2.08	1.15e-05
TC09000760.hg.1	GTF3C4	-1.62	0.0006
TC11003325.hg.1	GUCY1A2	2.5	0.0089
TC06001378.hg.1	GUSBP2	2.79	0.0002
TC05003452.hg.1	GUSBP3	2.01	0.0026
TC05003056.hg.1	GUSBP9	2.02	0.0031
TC12001401.hg.1	GXYLT1	1.54	0.0055
TC19002540.hg.1	GYS1	-2.65	3.12e-07
TC11001273.hg.1	H19	-2	0.0074
TC11003000.hg.1	H19	-2.33	0.0029
TC22000288.hg.1	H1F0	-1.51	0.0011
TC04001419.hg.1	H2AFZ	1.68	0.0089
TC15000606.hg.1	HACD3	-2.34	1.11e-06
TC02001665.hg.1	HADHA	-1.78	0.0004
TC05001557.hg.1	HAPLN1	-2.54	0.017
TC02003690.hg.1	HAT1	3.51	4.63e-08
TC18000697.hg.1	HAUS1	1.93	5.17e-06
TC09000933.hg.1	HAUS6	1.89	0.0006
TC06002133.hg.1	HBS1L	1.76	0.0002
TC0X000042.hg.1	HCCS	-1.73	0.0035
TC0X001522.hg.1	HCFC1	-5.11	7.37e-08
TC12000807.hg.1	HCFC2	2.06	0.0004
TC05001329.hg.1	HCN1	-3.98	0.0016
TC06003812.hg.1	HDAC2	1.67	2.2e-05
TC05003274.hg.1	HDAC3	-1.89	0.0018
TC12001259.hg.1	HEBP1	-1.67	4.58e-05
TC14001009.hg.1	HECTD1	2.31	1.79e-06
TC01002604.hg.1	HECTD3	-1.71	5.86e-06
TC03001720.hg.1	HEG1	-2.34	0.0001
TC17001812.hg.1	HELZ	-1.64	0.0055
TC03001071.hg.1	HES1	-2.86	2.94e-07
TC17000580.hg.1	HEXIM1	-1.58	0.0007
TC01004465.hg.1	HHLA3	-1.52	0.0089
TC14001198.hg.1	HIF1A-AS2	3.15	0.0001
TC03003376.hg.1	HIGD1A	2.55	3.51e-05
TC07001915.hg.1	HIPK2	-2.63	1.96e-06
TC11000316.hg.1	HIPK3	1.53	0.0005
TC01005428.hg.1	HIVEP3	-2.58	0.0001
TC02002886.hg.1	HJURP	-1.76	0.001
TC10000419.hg.1	HK1	-2.36	7.45e-08
TC02000466.hg.1	HK2	-1.83	1.51e-05
TC06002502.hg.1	HLA-DQA1	2.5	0.0062
TC06003422.hg.1	HLA-DQB1	1.52	0.0112
TC06000338.hg.1	HLA-E	-1.55	0.0007
TC21000957.hg.1	HLCS	-1.72	0.0031
TC03001882.hg.1	HLTF	2.57	5.8e-06
TC0X000127.hg.1	HMGA1P1	-1.77	0.0234
TC13001407.hg.1	HMGB1	3.8	1.29e-05
TC05002454.hg.1	HMGCR	2.13	2.49e-05
TC01000346.hg.1	HMGN2	-1.53	7.23e-05
TC07000516.hg.1	HMGN2P11	-1.62	0.0029
TC17001542.hg.1	HMGN2P15	-3.29	0.0004
TC01000109.hg.1	HMGN2P17	-2.28	0.0003
TC01001291.hg.1	HMGN2P18	-2.03	0.0107
TC03001845.hg.1	HMGN2P25	-2.92	0.0007
TC06000015.hg.1	HMGN2P28	-2.22	0.0008
TC05000907.hg.1	HMMR	2.44	2.98e-05
TC17001872.hg.1	HN1	-2.27	1.81e-06
TC16002067.hg.1	HN1L	-2.67	3.48e-05
TC05001819.hg.1	HNRNPA0	-2.31	9.56e-08
TC02001062.hg.1	HNRNPA3	1.66	1.33e-05
TC0X000681.hg.1	HNRNPA3P3	3.62	0.0034
TC13000715.hg.1	HNRNPA3P5	5.42	0.0013
TC05002774.hg.1	HNRNPAB	-2.39	5.09e-05
TC0X002316.hg.1	HNRNPH2	-1.71	0.0412
TC19000151.hg.1	HNRNPM	-3.41	2.91e-05
TC01002340.hg.1	HNRNPR	-1.85	9.55e-05
TC01006247.hg.1	HNRNPU	3.53	5.17e-06
TC19000577.hg.1	HNRNPUL1	-2.78	1.48e-07
TC11003488.hg.1	HNRNPUL2	-4.12	8.82e-08
TC11003186.hg.1	HNRNPUL2-BSCL2	-2.12	1.15e-05
TC08002600.hg.1	HOOK3	1.63	0.0003
TC07002857.hg.1	HOXA13	-1.76	0.0099
TC11001891.hg.1	HRASLS5	-4.23	0.004
TC11000367.hg.1	HSD17B12	-1.91	0.0009
TC08000849.hg.1	HSF1	-1.82	8.01e-07
TC14001526.hg.1	HSP90AA1	2.07	7.15e-06
TC11003094.hg.1	HSP90AA2P	3.05	7.23e-07
TC04000932.hg.1	HSP90AA4P	2.29	3.07e-06
TC04001731.hg.1	HSP90AA6P	1.54	0.0012
TC21000284.hg.1	HSPA13	7.54	3.87e-06
TC06000384.hg.1	HSPA1A	-2.15	0.0244
TC14000391.hg.1	HSPA2	-1.88	0.0012
TC01002328.hg.1	HSPG2	-2.46	1.21e-06
TC04000087.hg.1	HTRA3	-1.55	0.0002
TC04000044.hg.1	HTT	-2.44	1.42e-05
TC0X001067.hg.1	HUWE1	-3.37	8.48e-05
TC11002361.hg.1	HYOU1	-2.02	7.55e-06
TC01001814.hg.1	IARS2	1.64	1.75e-05
TC06001908.hg.1	IBTK	3.69	2.78e-05
TC19001977.hg.1	ICAM1	-1.71	0.0014
TC05000040.hg.1	ICE1	2.01	4.05e-05
TC15001506.hg.1	ICE2	1.51	4.11e-05
TC01002147.hg.1	ICMT	-1.89	4.34e-05
TC20001384.hg.1	IDH3B	-1.59	0.0045
TC0X002343.hg.1	IDS	-1.88	0.0001
TC06001510.hg.1	IER3	-1.75	0.027
TC01001348.hg.1	IFI16	1.72	0.0185
TC14000584.hg.1	IFI27	-1.62	0.0295
TC14002133.hg.1	IFI27L2	-2.08	5.91e-05
TC01002412.hg.1	IFI6	-2.83	0.014
TC10000640.hg.1	IFIT5	1.6	0.003
TC09000962.hg.1	IFNE	2.49	4.57e-06
TC15000949.hg.1	IGF1R	-2.89	2.4e-05
TC17000636.hg.1	IGF2BP1	-2.71	0.0002
TC03002079.hg.1	IGF2BP2	-2.17	5.25e-05
TC06001152.hg.1	IGF2R	-2.16	0.0002
TC22000125.hg.1	IGLJ4	-2.06	0.0164
TC05001366.hg.1	IL6ST	11.17	4.11e-07
TC19000182.hg.1	ILF3	-2.68	1.26e-06
TC02000808.hg.1	IMP4	-1.66	9.2e-05
TC08001238.hg.1	IMPAD1	-3.02	4.8e-07
TC11000546.hg.1	INCENP	-2.16	7.46e-05
TC14001895.hg.1	INF2	-2.08	4.1e-05
TC11000756.hg.1	INPPL1	-2.81	3.86e-06
TC02000748.hg.1	INSIG2	2.06	5.29e-05
TC11003001.hg.1	INS-IGF2	-1.79	4.77e-05
TC07001084.hg.1	INTS1	-2.77	7.18e-08
TC07000392.hg.1	INTS4	2.65	0.0007
TC11000170.hg.1	IPO7	3.94	4.98e-08
TC01001664.hg.1	IPO9	-2.44	1.55e-05
TC03001699.hg.1	IQCB1	1.57	8.34e-05
TC03001187.hg.1	IQSEC1	-1.58	3.12e-06
TC15000729.hg.1	IREB2	1.57	0.0003
TC01003985.hg.1	IRF2BP2	-1.6	0.0022
TC05000836.hg.1	IRGM	1.98	9.44e-06
TC02002830.hg.1	IRS1	-1.64	0.0026
TC13000871.hg.1	IRS2	-1.79	0.0003
TC01003351.hg.1	ISG20L2	-1.62	9.63e-05
TC20000239.hg.1	ITCH	1.61	0.0045
TC05000218.hg.1	ITGA2	1.92	0.0164
TC17000654.hg.1	ITGA3	-2.5	0.0012
TC12001571.hg.1	ITGA5	-1.9	5.02e-05
TC10001163.hg.1	ITGB1	1.97	9.9e-05
TC17000861.hg.1	ITGB4	-3.81	2.11e-07
TC03001717.hg.1	ITGB5	-1.94	1.95e-06
TC13001260.hg.1	ITGBL1	3.43	6.45e-07
TC12001328.hg.1	ITPR2	1.58	0.0008
TC06000427.hg.1	ITPR3	-4.52	2.15e-08
TC21000681.hg.1	ITSN1	-2.44	0.0002
TC05000802.hg.1	JAKMIP2-AS1	-1.69	7.97e-05
TC10001329.hg.1	JMJD1C	3.77	1.18e-07
TC16000734.hg.1	JMJD8	-1.54	0.0005
TC22000796.hg.1	JOSD1	-1.61	4.21e-06
TC17002907.hg.1	JUP	-3.19	1.13e-06
TC09001785.hg.1	KANK1	-1.51	0.0189
TC15001191.hg.1	KATNBL1	2	0.0007
TC04001935.hg.1	KCNIP4	1.71	0.0288
TC03003225.hg.1	KCNMB3	1.55	0.0001
TC11001282.hg.1	KCNQ1OT1	1.56	0.038
TC12001951.hg.1	KCTD10	-1.54	0.0004
TC17000090.hg.1	KCTD11	-1.62	0.0003
TC11000838.hg.1	KCTD21-AS1	-1.5	0.0083
TC01001793.hg.1	KCTD3	1.86	9.14e-06
TC16000082.hg.1	KCTD5	-4.37	1.17e-07
TC19001681.hg.1	KDELR1	-2.25	0.0014
TC11002734.hg.1	KDM2A	-2.15	2.73e-05
TC02000524.hg.1	KDM3A	1.64	1.27e-05
TC05000699.hg.1	KDM3B	-1.66	0.0003
TC0X001061.hg.1	KDM5C	-1.97	3.8e-05
TC17000117.hg.1	KDM6B	-2.01	4.71e-06
TC01000417.hg.1	KHDRBS1	-1.68	2.25e-05
TC10000659.hg.1	KIF11	1.64	0.0012
TC01003679.hg.1	KIF14	3.11	4.67e-05
TC11001517.hg.1	KIF18A	3.35	4.78e-06
TC17000060.hg.1	KIF1C	-2.67	3.46e-06
TC10000644.hg.1	KIF20B	2.28	4.41e-06
TC15000638.hg.1	KIF23	1.87	0.0001
TC05002400.hg.1	KIF2A	2.08	0.0326
TC10001160.hg.1	KIF5B	3.13	7.04e-07
TC16001909.hg.1	KIFC3	-1.84	0.0027
TC01001335.hg.1	KIRREL	-3.19	2.73e-06
TC12001792.hg.1	KITLG	1.88	0.0008
TC13000273.hg.1	KLF5	-1.65	0.0004
TC10002411.hg.1	KLF6	-1.55	0.0237
TC02002705.hg.1	KLF7	-2.2	0.001
TC06002795.hg.1	KLHDC3	-1.98	0.0199
TC14001079.hg.1	KLHL28	1.91	0.0056
TC0X000446.hg.1	KLHL4	1.52	0.0127
TC04000224.hg.1	KLHL5	1.84	0.0005
TC11001064.hg.1	KMT2A	-2.41	5.25e-05
TC12003277.hg.1	KMT2D	-2.79	1.41e-07
TC12000974.hg.1	KNTC1	2.85	4.19e-06
TC03003052.hg.1	KPNA1	1.54	0.0003
TC01000419.hg.1	KPNA6	-1.52	0.0064
TC17000611.hg.1	KPNB1	-1.54	0.0042
TC12001747.hg.1	KRR1	2.46	8.18e-05
TC17002906.hg.1	KRT19	-2.31	0.0005
TC12001526.hg.1	KRT5	-2.69	0.0025
TC08000415.hg.1	KRT8	1.62	0.0201
TC14000326.hg.1	KTN1	6.27	1.07e-05
TC18000815.hg.1	LAMA1	-2.14	0.0007
TC03001402.hg.1	LAMB2	-1.75	0.0002
TC13000421.hg.1	LAMP1	-1.52	0.0001
TC05000855.hg.1	LARP1	-2.88	2.61e-05
TC04000583.hg.1	LARP7	1.78	0.0011
TC05001900.hg.1	LARS	2.48	4.74e-05
TC17000469.hg.1	LASP1	-1.85	0.0003
TC11000997.hg.1	LAYN	-1.67	0.0011
TC16001199.hg.1	LCAT	-1.84	9.47e-06
TC04002481.hg.1	LCORL	1.94	0.0072
TC10001617.hg.1	LDB1	-2.02	0.0012
TC12001298.hg.1	LDHB	2.91	2.5e-05
TC19000191.hg.1	LDLR	-1.79	5.25e-05
TC0X001438.hg.1	LDOC1	-2	1.5e-05
TC22000285.hg.1	LGALS1	1.58	0.0364
TC17001924.hg.1	LGALS3BP	-1.59	0.0007
TC14001451.hg.1	LGMN	-1.51	0.0032
TC13000585.hg.1	LHFP	-1.66	0.0003
TC22000647.hg.1	LIF	-1.89	0.007
TC05001289.hg.1	LIFR	2.8	1.26e-05
TC07000450.hg.1	LIMK1	-1.67	0.0002
TC18000175.hg.1	LIPG	-1.75	0.0026
TC16001773.hg.1	LITAF	-2.04	3.85e-05
TC01001092.hg.1	LIX1L	-2.29	2.8e-06
TC18000547.hg.1	LMAN1	3.1	2.02e-06
TC05001268.hg.1	LMBRD2	3.27	3.05e-07
TC19001030.hg.1	LMNB2	-1.57	1.78e-05
TC05000472.hg.1	LNPEP	1.67	1.65e-05
TC19000501.hg.1	LOC728752	-2.07	0.0003
TC04000605.hg.1	LOC729218	-2.39	3.33e-05
TC01002053.hg.1	LOC729737; LOC101929819	-2.49	9.36e-07
TC19000978.hg.1	LOC730378	-16	5.98e-06
TC15000670.hg.1	LOXL1	-2.11	0.0003
TC08002613.hg.1	LOXL2	-1.72	9.08e-05
TC12003269.hg.1	LPAR5	-1.59	0.002
TC05001110.hg.1	LPCAT1	-1.7	0.003
TC12001155.hg.1	LPCAT3	-4.07	1.29e-07
TC03002720.hg.1	LPP	4.52	1.11e-05
TC04001634.hg.1	LRBA	2.4	5.77e-06
TC12000521.hg.1	LRP1	-5.28	9.86e-07
TC11000707.hg.1	LRP5	-1.76	1.32e-06
TC02001795.hg.1	LRPPRC	2.62	9.43e-06
TC06000669.hg.1	LRRC1	2.01	0.0002
TC01002769.hg.1	LRRC40	2.63	1.46e-05
TC03003048.hg.1	LRRC58	3.04	1.34e-05
TC08000528.hg.1	LRRCC1	1.53	0.0005
TC03002196.hg.1	LRRN1	2	0.0145
TC20000602.hg.1	LRRN4	-3.36	9.99e-05
TC03002137.hg.1	LSG1	-1.99	4.38e-05
TC17001571.hg.1	LSM12	-2.74	3.09e-06
TC06002433.hg.1	LTA	1.71	0.0031
TC14001308.hg.1	LTBP2	-1.61	2.31e-06
TC21000351.hg.1	LTN1	6.11	1.85e-07
TC06004099.hg.1	LTV1	1.79	0.0011
TC17000675.hg.1	LUC7L3	2.7	1.92e-06
TC11000272.hg.1	LUZP2	-1.89	0.0289
TC05000549.hg.1	LVRN	4.25	0.0004
TC6_cox_hap2000242.hg.1	LY6G5B	-1.77	0.0003
TC02003655.hg.1	LY75	1.55	0.0152
TC06000046.hg.1	LYRM4-AS1	-1.78	0.0034
TC05001586.hg.1	LYSMD3	3.5	3.25e-06
TC12001184.hg.1	M6PR	-2	2.08e-05
TC04001507.hg.1	MAD2L1	1.93	0.0016
TC11000406.hg.1	MADD	-1.55	1.09e-05
TC16001291.hg.1	MAF	-1.71	0.0004
TC0X000137.hg.1	MAGEB2	2.36	0.0034
TC0X000296.hg.1	MAGED1	-1.98	0.0003
TC0X001720.hg.1	MAGED2	2.11	0.001
TC01002668.hg.1	MAGOH	-1.92	0.0011
TC08000695.hg.1	MAL2	1.58	0.0029
TC11001933.hg.1	MALAT1	7.58	1.9e-06
TC02002194.hg.1	MALL	-2.41	5.89e-07
TC05002779.hg.1	MAML1	-1.79	0.0003
TC05000515.hg.1	MAN2A1	3.35	3.38e-06
TC05002434.hg.1	MAP1B	-2.11	0.0063
TC17002123.hg.1	MAP2K3	-1.78	4.58e-06
TC17002052.hg.1	MAP2K4	3.89	9.61e-05
TC06001948.hg.1	MAP3K7	1.66	0.0026
TC03001372.hg.1	MAP4	-2.24	6.05e-06
TC02000617.hg.1	MAP4K4	-1.59	0.0004
TC22000547.hg.1	MAPK1	-1.93	0.0024
TC14000322.hg.1	MAPK1IP1L	-2.82	5.36e-06
TC15000417.hg.1	MAPK6	3.08	5.17e-07
TC16000045.hg.1	MAPK8IP3	-1.62	0.0012
TC09002791.hg.1	MAPKAP1	-2.55	0.0068
TC02002754.hg.1	MARCH4	-1.85	0.0016
TC02000967.hg.1	MARCH7	5.06	1.04e-06
TC11000577.hg.1	MARK2	-1.76	4.48e-05
TC10000702.hg.1	MARVELD1	-2.41	4.37e-06
TC05000707.hg.1	MATR3; SNHG4	2.31	1.03e-07
TC20000043.hg.1	MAVS	-1.65	2.06e-05
TC18000521.hg.1	MBD2	-1.75	0.0052
TC14001046.hg.1	MBIP	1.55	0.0252
TC03000832.hg.1	MBNL1	1.96	0.003
TC13000340.hg.1	MBNL2	3.19	3.65e-06
TC06001313.hg.1	MBOAT1	-1.59	2.74e-05
TC02004035.hg.1	MBOAT2	3.97	3.56e-05
TC16001307.hg.1	MBTPS1	-2.21	4.71e-06
TC05000334.hg.1	MCCC2	-1.57	0.0003
TC22000260.hg.1	MCM5	-1.67	0.0001
TC02002376.hg.1	MCM6	1.5	0.0013
TC07001654.hg.1	MCM7	-1.71	2.74e-05
TC20001184.hg.1	MCTS2P	-2.14	0.002
TC10000452.hg.1	MCU	-1.79	0.0001
TC06001507.hg.1	MDC1	-1.85	8.14e-07
TC07000479.hg.1	MDH2	-1.67	3.62e-05
TC12002437.hg.1	MDM2	-1.96	0.0007
TC06001912.hg.1	ME1	-1.96	0.0142
TC17001449.hg.1	MED1	-1.87	0.0014
TC0X000382.hg.1	MED12	-2.19	4.09e-06
TC12002004.hg.1	MED13L	-1.97	4.25e-05
TC22000978.hg.1	MED15	-5.01	1.43e-07
TC19002279.hg.1	MED16	-1.55	0.026
TC06003849.hg.1	MED23	1.83	0.0009
TC15002404.hg.1	MEF2A	-1.69	0.0341
TC01003341.hg.1	MEF2D	-2.2	8.01e-06
TC14000659.hg.1	MEG8	2.88	0.0016
TC14001862.hg.1	MEG8	1.82	0.004
TC15001211.hg.1	MEIS2	-1.66	4.05e-05
TC07000722.hg.1	MET	1.58	0.0033
TC12000738.hg.1	METAP2	2.23	2.13e-06
TC01001496.hg.1	METTL13	-1.51	0.0001
TC11000283.hg.1	METTL15	1.58	9.14e-06
TC15001825.hg.1	MFGE8	-1.72	0.0226
TC03000953.hg.1	MFN1	2.04	8.22e-05
TC01000152.hg.1	MFN2	-1.76	6.18e-06
TC15000311.hg.1	MGA	1.64	0.0011
TC09000929.hg.1	MGC24103	3.27	7.38e-06
TC05001719.hg.1	MGC32805	-3.47	0.0003
TC10001613.hg.1	MGEA5	2.14	2.9e-07
TC16000133.hg.1	MGRN1	-5.35	2.22e-07
TC12000208.hg.1	MGST1	1.77	0.0211
TC01001444.hg.1	MGST3	1.68	0.0022
TC18000090.hg.1	MIB1	1.82	0.0002
TC22000293.hg.1	MICALL1	-1.66	2.27e-05
TC6_dbb_hap3000053.hg.1	MICB	-1.56	2.09e-05
TC08000123.hg.1	MICU3	2.04	2.87e-05
TC0X001978.hg.1	MID1	-2.53	0.0012
TC19000033.hg.1	MIDN	-1.6	0.0011
TC01000738.hg.1	MIER1	1.81	0.0003
TC07000077.hg.1	MIOS	1.79	3.42e-06
TC14001085.hg.1	MIS18BP1	3.1	3.96e-05
TC10001756.hg.1	MKI67	-2.46	0.0003
TC22000811.hg.1	MKL1	-2	3.02e-07
TC16001421.hg.1	MKL2	-2.2	0.0005
TC07000818.hg.1	MKLN1	2.41	0.0001
TC03000072.hg.1	MKRN2	-1.78	2.79e-05
TC12000949.hg.1	MLEC	-2.91	1.49e-06
TC12002728.hg.1	MLF2	-4.25	6.33e-08
TC19001091.hg.1	MLLT1	-1.51	5.3e-05
TC12000969.hg.1	MLXIP	-3.65	6.23e-07
TC02002415.hg.1	MMADHC	2.11	0.0003
TC03000846.hg.1	MME	1.98	0.001
TC0X001412.hg.1	MMGT1	-1.53	0.0042
TC11002234.hg.1	MMP1	1.63	0.0197
TC11002239.hg.1	MMP13	-3.87	0.0381
TC14000133.hg.1	MMP14	-1.65	0.0047
TC06001959.hg.1	MMS22L	1.67	9.08e-06
TC22000620.hg.1	MN1	-2.81	0.0027
TC02001993.hg.1	MOB1A	-1.77	0.0027
TC19001020.hg.1	MOB3A	-2.47	1.15e-05
TC12000556.hg.1	MON2	1.81	0.0004
TC22000660.hg.1	MORC2	-1.82	0.0001
TC21001062.hg.1	MORC3	2.08	2.74e-05
TC0X001242.hg.1	MORF4L2	1.52	0.0186
TC0X001397.hg.1	MOSPD1	1.83	0.0049
TC0X000066.hg.1	MOSPD2	2	0.0005
TC06002307.hg.1	MPC1	-1.64	0.0007
TC14000403.hg.1	MPP5	1.81	1.74e-05
TC17000194.hg.1	MPRIP	-2.27	2.07e-05
TC11002199.hg.1	MRE11A	3.04	5.45e-06
TC04000433.hg.1	MRPL1	1.69	0.0001
TC03001787.hg.1	MRPL3	2.04	3.34e-07
TC02003431.hg.1	MRPL30	-1.89	0.0092
TC21000338.hg.1	MRPL39	1.85	4.73e-05
TC03002039.hg.1	MRPL47	2.89	0.0001
TC11000617.hg.1	MRPL49	-1.62	6.41e-05
TC06001731.hg.1	MRPS10	-1.84	0.0002
TC05000206.hg.1	MRPS30	-1.73	4.49e-05
TC02004930.hg.1	MRPS5	-2.35	3.62e-06
TC11002254.hg.1	MSANTD4	1.76	0.0007
TC02000295.hg.1	MSH2	1.55	0.0013
TC0X000353.hg.1	MSN	-2.06	0.007
TC01006221.hg.1	MT1HL1	1.83	0.0173
TC16000469.hg.1	MT1JP	1.64	0.045
TC11001870.hg.1	MTA2	-3.12	1.46e-06
TC01000859.hg.1	MTF2	1.78	0.0065
TC14000388.hg.1	MTHFD1	-2.26	6.94e-05
TC02001859.hg.1	MTIF2	1.61	0.0037
TC0X000724.hg.1	MTMR1	-1.5	0.0008
TC13000498.hg.1	MTMR6	1.82	4.02e-05
TC01002197.hg.1	MTOR	-2.25	5.68e-05
TC16001237.hg.1	MTSS1L	-2.27	8.08e-05
TC07002493.hg.1	MUC3A	-1.77	0.0002
TC04000386.hg.1	MUC7	-2.17	0.0025
TC09000513.hg.1	MURC	1.55	0.0221
TC06001782.hg.1	MUT	1.87	0.0008
TC09000654.hg.1	MVB12B	-1.51	3.92e-05
TC21000739.hg.1	MX1	-1.88	0.0164
TC17002451.hg.1	MYBBP1A	-1.93	5.21e-06
TC08002364.hg.1	MYBL1	2.02	0.0025
TC20000320.hg.1	MYBL2	-2.33	0.0007
TC13000744.hg.1	MYCBP2	1.69	0.0172
TC19001067.hg.1	MYDGF	-1.83	0.0002
TC17002479.hg.1	MYH10	-3.27	4.78e-05
TC22000703.hg.1	MYH9	-7.68	9.11e-07
TC20000268.hg.1	MYL9	-2.9	3.57e-05
TC03000906.hg.1	MYNN	2.1	4.58e-05
TC05001184.hg.1	MYO10	-2.34	0.0012
TC17000974.hg.1	MYO1C	-3.1	1.11e-05
TC17001353.hg.1	MYO1D	-3.12	1e-06
TC15002559.hg.1	MYO1E	-1.9	0.01
TC06000747.hg.1	MYO6	1.53	0.0046
TC15002608.hg.1	MYO9A	2.69	0.0002
TC19000327.hg.1	MYO9B	-2.15	5.52e-05
TC11000539.hg.1	MYRF	-9.9	3.66e-08
TC01002707.hg.1	MYSM1	2.52	2.13e-05
TC04000239.hg.1	N4BP2	1.62	0.0002
TC13001723.hg.1	N4BP2L2	1.61	9.25e-05
TC04000683.hg.1	NAA15	1.88	0.0007
TC12001977.hg.1	NAA25	1.63	0.0008
TC16000124.hg.1	NAA60	-1.68	2.22e-05
TC16001174.hg.1	NAE1	1.77	0.0003
TC07003189.hg.1	NAG20	1.73	6.44e-05
TC22000838.hg.1	NAGA	-1.67	0.0019
TC05000311.hg.1	NAIP	1.82	0.0042
TC12002967.hg.1	NAP1L1	7.51	2.52e-06
TC18000537.hg.1	NARS	2.16	0.0003
TC11000325.hg.1	NAT10	-1.63	3.54e-05
TC01001661.hg.1	NAV1	-4.23	0.0002
TC02001195.hg.1	NBEAL1	1.85	0.0015
TC08001400.hg.1	NBN	1.84	2.61e-07
TC01001106.hg.1	NBPF1	-2.12	7.02e-05
TC01006368.hg.1	NBPF14	-1.97	0.0015
TC01006302.hg.1	NBPF15	-1.97	0.0007
TC01002324.hg.1	NBPF3	-2.15	0.0002
TC01006309.hg.1	NBPF9	-2.83	8.65e-05
TC12000082.hg.1	NCAPD2	-2.03	0.0007
TC04000155.hg.1	NCAPG	3.27	9.8e-05
TC02000649.hg.1	NCK2	-2.01	1.75e-06
TC02002592.hg.1	NCKAP1	4.39	1.06e-06
TC02000137.hg.1	NCOA1	-1.54	0.0008
TC20000786.hg.1	NCOA6	-2.66	3.14e-06
TC12002096.hg.1	NCOR2	-4.3	1.07e-07
TC09000731.hg.1	NCS1	-2.57	1.85e-05
TC01005497.hg.1	NDC1	1.63	0.001
TC18000009.hg.1	NDC80	2.01	0.0018
TC13000303.hg.1	NDFIP2	1.79	0.0003
TC08001659.hg.1	NDRG1	-1.88	0.001
TC20000816.hg.1	NDRG3	-4.26	3.64e-09
TC05000831.hg.1	NDST1	-2.21	3.92e-05
TC12001827.hg.1	NDUFA12	-1.53	0.0349
TC05002395.hg.1	NDUFAF2	-5.62	0.0022
TC0X000994.hg.1	NDUFB11	1.61	0.0013
TC09001001.hg.1	NDUFB6	-1.72	1.38e-05
TC18000041.hg.1	NDUFV2	1.52	0.0002
TC11000628.hg.1	NEAT1	8.7	1.09e-10
TC11002727.hg.1	NEAT1	3.5	2.29e-08
TC12002216.hg.1	NECAP1	-1.51	0.0071
TC12000749.hg.1	NEDD1	2.17	3.27e-07
TC15001471.hg.1	NEDD4	2.39	1.9e-05
TC18000730.hg.1	NEDD4L	-2.27	0.0036
TC22000198.hg.1	NEFH	-3.23	1.52e-05
TC08001843.hg.1	NEFM	-1.57	0.024
TC04001725.hg.1	NEK1	1.61	0.0026
TC01006091.hg.1	NEK2	1.52	0.022
TC09000634.hg.1	NEK6	-1.5	1.39e-05
TC01001639.hg.1	NEK7	4.62	2.07e-06
TC14001097.hg.1	NEMF	1.87	0.0002
TC02002620.hg.1	NEMP2	1.66	0.0004
TC15000664.hg.1	NEO1	-3.54	7.78e-06
TC17000619.hg.1	NFE2L1	-1.6	0.0001
TC07002845.hg.1	NFE2L3	1.66	0.0116
TC01000702.hg.1	NFIA	-1.66	0.003
TC09000916.hg.1	NFIB	-1.56	0.0002
TC19000069.hg.1	NFIC	-4.11	6.13e-06
TC19000235.hg.1	NFIX	-11.04	8.97e-06
TC14001036.hg.1	NFKBIA	-1.97	0.0001
TC20001559.hg.1	NFS1	-1.51	0.0002
TC04001171.hg.1	NFXL1	1.78	0.0006
TC12001906.hg.1	NFYB	1.71	0.0098
TC01004337.hg.1	NFYC	-1.72	0.0062
TC01004003.hg.1	NID1	-4.03	7.42e-06
TC16000568.hg.1	NIP7	-1.69	0.0003
TC15001048.hg.1	NIPA2	-1.94	1.06e-06
TC05000166.hg.1	NIPBL	3.36	2e-08
TC22001488.hg.1	NIPSNAP1	-1.71	0.0014
TC03000221.hg.1	NKTR	2.57	2.99e-05
TC17000093.hg.1	NLGN2	-2.14	5.99e-06
TC05000279.hg.1	NLN	-1.75	0.0013
TC03000881.hg.1	NMD3	2.46	1.02e-05
TC01003495.hg.1	NME7	2.59	4.71e-05
TC17000577.hg.1	NMT1	-1.82	1.17e-05
TC16001226.hg.1	NOB1	-1.87	0.0002
TC10001545.hg.1	NOC3L	2.55	5.62e-06
TC17000795.hg.1	NOL11	4.55	2.7e-07
TC20000764.hg.1	NOL4L	-1.66	2.29e-05
TC09001013.hg.1	NOL6	-1.74	3.04e-06
TC09001333.hg.1	NOL8	1.91	0.0005
TC01002154.hg.1	NOL9	-1.69	0.0001
TC10000749.hg.1	NOLC1	-2.65	9.13e-07
TC16000180.hg.1	NOMO1	-2.36	4.85e-06
TC16000912.hg.1	NOMO2	-2.43	6.79e-06
TC16000194.hg.1	NOMO3	-2.34	3.26e-06
TC0X000385.hg.1	NONO	-2.03	9.61e-05
TC20001062.hg.1	NOP56	-1.95	0.0006
TC02001188.hg.1	NOP58	1.99	0.0016
TC14002194.hg.1	NOP9	-1.51	0.0004
TC01003054.hg.1	NOTCH2	-2.64	4.43e-07
TC11003286.hg.1	NOX4	1.57	0.0015
TC18000413.hg.1	NPC1	-1.52	2.95e-05
TC03003093.hg.1	NPHP3-ACAD11	1.65	0.0002
TC17001954.hg.1	NPLOC4	-2.56	1.5e-05
TC04000548.hg.1	NPNT	-4.52	0.0055
TC16000722.hg.1	NPRL3	-1.95	1.48e-06
TC16001225.hg.1	NQO1	-1.95	0.0078
TC17001459.hg.1	NR1D1	-1.78	7.59e-07
TC05002512.hg.1	NR2F1	-5.36	6.78e-05
TC01003014.hg.1	NRAS	-1.74	0.0101
TC01002652.hg.1	NRDC	1.57	6.09e-05
TC21000288.hg.1	NRIP1	4.35	2.22e-05
TC05000361.hg.1	NSA2	2.39	0.0049
TC17000598.hg.1	NSFP1	-1.51	0.0292
TC09001772.hg.1	NSMF	-1.51	6.3e-05
TC05002839.hg.1	NSUN2	-2.22	2.85e-05
TC03001456.hg.1	NT5DC2	-1.75	0.0001
TC16000891.hg.1	NTAN1	-1.61	0.0001
TC01004589.hg.1	NTNG1	1.86	0.0013
TC12001916.hg.1	NUAK1	-2.23	9.13e-05
TC11000228.hg.1	NUCB2	1.58	0.0021
TC08001528.hg.1	NUDCD1	2.5	3.37e-07
TC01001430.hg.1	NUF2	2.67	1.09e-05
TC13001465.hg.1	NUFIP1	-2.36	0.0006
TC11002049.hg.1	NUMA1	-2.26	0.0001
TC12000602.hg.1	NUP107	3.21	5.25e-07
TC05001275.hg.1	NUP155	1.63	1.36e-05
TC09002285.hg.1	NUP188	-3.01	2.37e-05
TC09000746.hg.1	NUP214	-2.2	1.12e-05
TC19002608.hg.1	NUP62	-1.89	0.0001
TC16000477.hg.1	NUP93	-1.71	0.0003
TC11001880.hg.1	NXF1	-2.3	0.0001
TC14000169.hg.1	NYNRIN	-1.63	0.0092
TC04001180.hg.1	OCIAD2	1.51	0.013
TC06003453.hg.1	OFCC1	1.51	8.6e-05
TC07000276.hg.1	OGDH	-2.06	3.91e-06
TC0X000388.hg.1	OGT	4.7	6.39e-08
TC11000149.hg.1	OLFML1	-1.78	0.0004
TC12001216.hg.1	OLR1	-3.37	0.0039
TC03001067.hg.1	OPA1	2.17	1.38e-05
TC06000271.hg.1	OR2B6	3.26	0.0007
TC01002022.hg.1	OR2L1P	1.61	0.0005
TC06000789.hg.1	ORC3	2.73	5.58e-06
TC02002408.hg.1	ORC4	1.64	0.0009
TC12000539.hg.1	OS9	-1.87	4.19e-05
TC11001827.hg.1	OSBP	-2.27	2.06e-05
TC12001754.hg.1	OSBPL8	3.38	8.58e-10
TC01004381.hg.1	OSBPL9	1.72	0.0111
TC04000559.hg.1	OSTC	2.69	0.0053
TC01003198.hg.1	OTUD7B	-1.53	0.0014
TC03002256.hg.1	OXSM	1.54	0.0015
TC03002106.hg.1	P3H2	-2.6	4.26e-07
TC10001398.hg.1	P4HA1	3.06	5.51e-07
TC17001960.hg.1	P4HB	-1.55	0.0004
TC12003244.hg.1	PA2G4	-2.69	0.0002
TC11000782.hg.1	PAAF1	1.69	0.0041
TC01002541.hg.1	PABPC4	-1.54	7.05e-06
TC11000654.hg.1	PACS1	-6.41	2.97e-08
TC01002287.hg.1	PADI2	-3.86	9.91e-06
TC05000711.hg.1	PAIP2	1.61	3.53e-05
TC03001100.hg.1	PAK2	-2.31	1.7e-05
TC04002311.hg.1	PALLD	2.4	4.83e-05
TC05002544.hg.1	PAM	1.79	0.037
TC13000085.hg.1	PAN3	1.52	0.0038
TC20000046.hg.1	PANK2	-2.03	0.009
TC05002041.hg.1	PANK3	2.84	7.07e-07
TC05000391.hg.1	PAPD4	1.69	0.0021
TC14000605.hg.1	PAPOLA	2.17	3.95e-07
TC10000621.hg.1	PAPSS2	-2.2	1.49e-06
TC10000339.hg.1	PARG	1.85	5.19e-06
TC10002637.hg.1	PARGP1	2.07	4.76e-06
TC01003876.hg.1	PARP1	-1.94	7.96e-06
TC11000201.hg.1	PARVA	-2.84	3.39e-07
TC11001829.hg.1	PATL1	-4.53	4.5e-05
TC01000243.hg.1	PAX7	-3.96	7.71e-08
TC21000401.hg.1	PAXBP1	2.48	5.83e-05
TC0X000417.hg.1	PBDC1	1.57	0.0182
TC08001086.hg.1	PBK	1.98	0.0007
TC01001678.hg.1	PCAT6	-1.53	0.0022
TC02000414.hg.1	PCBP1	-1.65	1.43e-05
TC12003242.hg.1	PCBP2	-3.84	7.53e-08
TC21000248.hg.1	PCBP3	1.61	0.0037
TC04000663.hg.1	PCDH10	-1.58	0.0124
TC13000234.hg.1	PCDH17	-2.02	2.14e-05
TC05000756.hg.1	PCDHB13	-1.92	0.0006
TC05000751.hg.1	PCDHB16	-2.97	7.52e-05
TC05000750.hg.1	PCDHB8	-1.97	0.0012
TC05000763.hg.1	PCDHGA5	1.66	0.0387
TC11000856.hg.1	PCF11	1.71	0.0081
TC17001430.hg.1	PCGF2	-2.28	3.81e-07
TC10002216.hg.1	PCGF5	1.84	0.0061
TC08000135.hg.1	PCM1	2.25	8.88e-07
TC11000635.hg.1	PCNXL3	-2.06	2.84e-06
TC14000361.hg.1	PCNXL4	3.08	4.42e-05
TC02000416.hg.1	PCYOX1	-2.51	3.77e-08
TC03001976.hg.1	PDCD10	1.64	0.0052
TC10000773.hg.1	PDCD11	-1.7	2.27e-05
TC09000038.hg.1	PDCD1LG2	2.26	0.007
TC06003988.hg.1	PDE10A	2.01	0.0023
TC03000369.hg.1	PDE12	-2.14	0.0003
TC04001673.hg.1	PDGFC	2	3.53e-06
TC05001933.hg.1	PDGFRB	-1.71	9.48e-05
TC01001111.hg.1	PDIA3P1	-1.93	0.0052
TC0X001627.hg.1	PDK3	1.93	0.0017
TC08000571.hg.1	PDP1	1.54	0.0027
TC16000787.hg.1	PDPK1	-3.59	9.95e-07
TC04001134.hg.1	PDS5A	2.89	1.03e-05
TC13000112.hg.1	PDS5B	2.22	2.62e-05
TC16000186.hg.1	PDXDC1	-1.72	8.84e-05
TC01001364.hg.1	PEA15	-3.07	3.27e-07
TC12000926.hg.1	PEBP1	-1.94	0.001
TC07000562.hg.1	PEG10	-4.85	1.14e-05
TC19001397.hg.1	PEPD	-1.52	0.0003
TC22001300.hg.1	PES1	-1.51	0.0004
TC01005889.hg.1	PEX19	-1.88	5.59e-06
TC21000768.hg.1	PFKL	-2.41	4.39e-06
TC01000129.hg.1	PGD	-2	0.0006
TC05001687.hg.1	PGGT1B	2.1	0.0011
TC19000338.hg.1	PGLS	1.63	0.004
TC04000213.hg.1	PGM2	1.99	0.0001
TC06001911.hg.1	PGM3	3	1.23e-05
TC09001164.hg.1	PGM5P2	3.94	3.01e-07
TC12000137.hg.1	PHC1	-2.51	6.39e-06
TC03001988.hg.1	PHC3	-1.57	0.0043
TC17001313.hg.1	PHF12	-1.55	0.0001
TC07000090.hg.1	PHF14	1.66	7.82e-05
TC09000450.hg.1	PHF2	-1.82	8.15e-06
TC08000768.hg.1	PHF20L1	1.61	0.0002
TC06000698.hg.1	PHF3	2.05	4.89e-07
TC0X000635.hg.1	PHF6	2.03	0.0017
TC06001895.hg.1	PHIP	2.81	4.46e-08
TC12001751.hg.1	PHLDA1	-1.51	0.0128
TC11000022.hg.1	PHRF1	-1.53	0.0002
TC07000498.hg.1	PHTF2	1.66	3.21e-05
TC10002958.hg.1	PI4K2A	-1.77	5.87e-05
TC13000271.hg.1	PIBF1	2.14	0.0005
TC16001343.hg.1	PIEZO1	-1.68	1.75e-06
TC16002024.hg.1	PIEZO1	-2.49	1.3e-07
TC0X000875.hg.1	PIGA	1.65	0.0015
TC01002796.hg.1	PIGK	3.93	1.97e-06
TC18000552.hg.1	PIGN	1.86	0.0014
TC21000960.hg.1	PIGP	-1.87	0.0002
TC04001376.hg.1	PIGY	1.59	0.0248
TC11003476.hg.1	PIK3C2A	6.39	1.72e-08
TC18000156.hg.1	PIK3C3	2.68	6.7e-07
TC03000951.hg.1	PIK3CA	3.24	2.33e-06
TC06000541.hg.1	PIM1	-1.79	0.0209
TC17001433.hg.1	PIP4K2B	-1.71	0.0013
TC12000535.hg.1	PIP4K2C	-1.51	0.0003
TC01001204.hg.1	PIP5K1A	-2.51	1.78e-07
TC17000976.hg.1	PITPNA	-2.3	2.16e-06
TC22000621.hg.1	PITPNB	-1.66	7.8e-05
TC11001986.hg.1	PITPNM1	-1.93	4.91e-06
TC05001664.hg.1	PJA2	4.37	5.44e-05
TC16001427.hg.1	PKD1P1	-1.77	2.06e-05
TC16000201.hg.1	PKD1P2	-2.46	2.69e-05
TC16000893.hg.1	PKD1P6	-2.35	2.32e-05
TC04000480.hg.1	PKD2	1.71	0.0021
TC15002610.hg.1	PKM	-4.05	0.0022
TC01000831.hg.1	PKN2	1.99	2.12e-05
TC12001377.hg.1	PKP2	-2.37	0.0009
TC11001893.hg.1	PLA2G16	-2.77	0.0007
TC02002468.hg.1	PLA2R1	1.5	0.0022
TC08002335.hg.1	PLAG1	1.79	3.91e-05
TC12000891.hg.1	PLBD2	-1.7	0.0001
TC11000592.hg.1	PLCB3	-2.14	1.92e-06
TC20000303.hg.1	PLCG1	-1.59	0.0001
TC03002002.hg.1	PLD1	1.5	0.0126
TC08001737.hg.1	PLEC	-2.54	9.94e-07
TC14001238.hg.1	PLEK2	-1.78	0.0002
TC08001886.hg.1	PLEKHA2	-2.05	0.0033
TC07002229.hg.1	PLEKHA8	1.8	0.008
TC01000194.hg.1	PLEKHM2	-3.01	2.54e-06
TC02000538.hg.1	PLGLB1	1.6	0.0005
TC16000258.hg.1	PLK1	-3.44	2.34e-07
TC04000645.hg.1	PLK4	2.25	1.93e-06
TC01000151.hg.1	PLOD1	-2.9	1.14e-05
TC03001866.hg.1	PLOD2	1.92	0.0026
TC04001660.hg.1	PLRG1	1.69	0.0017
TC0X000568.hg.1	PLS3	1.86	1.43e-07
TC10000145.hg.1	PLXDC2	1.54	0.0098
TC03000661.hg.1	PLXNA1	-2.51	2.1e-07
TC0X001939.hg.1	PLXNA3	-2.28	0.0022
TC22000911.hg.1	PLXNB2	-4.75	1.24e-07
TC03001772.hg.1	PLXND1	-2.41	2.52e-06
TC15002275.hg.1	PML	-2.97	6.11e-06
TC16000149.hg.1	PMM2	-3.01	2.53e-06
TC17001157.hg.1	PMP22	-1.79	0.0069
TC07002777.hg.1	PMS2	-1.8	0.0087
TC07001666.hg.1	PMS2P1	-1.6	0.0016
TC07002397.hg.1	PMS2P2	-1.77	0.0058
TC07003030.hg.1	PMS2P3	-1.65	0.0021
TC07000460.hg.1	PMS2P5	-1.6	0.0024
TC06001964.hg.1	PNISR	2.64	1.35e-06
TC14001296.hg.1	PNMA1	-2.38	0.0005
TC14001663.hg.1	PNN	2.29	0.0003
TC19000129.hg.1	PNPLA6	-1.51	0.0001
TC07003301.hg.1	PNPLA8	1.76	5.46e-07
TC17000617.hg.1	PNPO	-1.83	3.22e-05
TC06000795.hg.1	PNRC1	-1.72	0.0015
TC01000305.hg.1	PNRC2	1.54	0.0148
TC05001494.hg.1	POC5	1.64	5.13e-05
TC01000649.hg.1	PODN	-1.64	4.01e-06
TC07001874.hg.1	PODXL	-6.74	3.22e-05
TC21001045.hg.1	POFUT2	-1.66	0.0008
TC01003227.hg.1	POGZ	-1.84	0.0001
TC0X000120.hg.1	POLA1	1.98	5.63e-05
TC17001295.hg.1	POLDIP2	-1.6	0.0002
TC12002153.hg.1	POLE	-1.51	4.25e-05
TC05000364.hg.1	POLK	2.38	5.06e-05
TC03001695.hg.1	POLQ	1.82	0.0002
TC02002051.hg.1	POLR1A	-1.64	0.0001
TC17000098.hg.1	POLR2A	-9.55	3.41e-08
TC04000336.hg.1	POLR2B	2.72	7.88e-07
TC02002288.hg.1	POLR2D	-1.77	1.78e-05
TC11000563.hg.1	POLR2G	2.09	0.0008
TC07001470.hg.1	POLR2J4	-1.74	0.0046
TC08000612.hg.1	POLR2K	-1.67	0.0007
TC07000430.hg.1	POM121	-4.92	1.29e-07
TC07001530.hg.1	POM121C	-6.18	4.26e-08
TC05000487.hg.1	POM121L9P	-2.16	0.0499
TC08000332.hg.1	POMK	-1.86	0.0001
TC13000091.hg.1	POMP	2.43	0.0008
TC07001617.hg.1	PON2	1.67	5.18e-05
TC07003068.hg.1	PON3	-1.6	0.0218
TC0X000252.hg.1	PORCN	-2.4	0.013
TC07001830.hg.1	POT1	2.07	3.92e-05
TC10001362.hg.1	PPA1	1.51	0.001
TC06000514.hg.1	PPARD	-1.64	6.19e-05
TC12000266.hg.1	PPFIBP1	-1.58	0.0038
TC10000566.hg.1	PPIF	-1.57	0.0002
TC02003678.hg.1	PPIG	1.85	0.0006
TC05000498.hg.1	PPIP5K2	4.66	2.7e-07
TC16000838.hg.1	PPL	-1.74	6.24e-05
TC14001720.hg.1	PPM1A	1.58	0.0182
TC02001685.hg.1	PPM1G	-1.58	0.0003
TC11000784.hg.1	PPME1	-2.4	0.0005
TC02004955.hg.1	PPP1CB	1.57	0.0002
TC06001502.hg.1	PPP1R10	-1.84	3.62e-05
TC12001766.hg.1	PPP1R12A	1.89	7.81e-06
TC14001544.hg.1	PPP1R13B	-1.52	0.0007
TC06001091.hg.1	PPP1R14C	-1.85	0.0449
TC01003732.hg.1	PPP1R15B	-2.07	6.7e-05
TC17001679.hg.1	PPP1R9B	-1.54	0.0008
TC14001206.hg.1	PPP2R5E	-1.68	0.0007
TC02005028.hg.1	PPP3R1	-2.34	2.12e-05
TC03003360.hg.1	PPP4R2	1.61	0.0012
TC10000748.hg.1	PPRC1	-2.14	1.58e-05
TC01001327.hg.1	PRCC	-1.52	0.0001
TC11002151.hg.1	PRCP	-1.54	8.14e-05
TC06001980.hg.1	PREP	-1.59	0.0076
TC01001603.hg.1	PRG4	-2.45	0.0406
TC19001231.hg.1	PRKACA	-1.58	0.0002
TC17000804.hg.1	PRKAR1A	-1.84	7.3e-05
TC03001389.hg.1	PRKAR2A	-1.97	6.2e-05
TC17000783.hg.1	PRKCA	-2.78	2.28e-05
TC03002349.hg.1	PRKCD	-2.24	2.78e-05
TC19000199.hg.1	PRKCSH	-3.59	4.51e-05
TC02001742.hg.1	PRKD3	1.56	0.0484
TC15002743.hg.1	PRKXP1	-1.74	1.54e-05
TC14000940.hg.1	PRMT5	-1.6	0.0007
TC20000051.hg.1	PRNP	-1.67	1.55e-05
TC08000278.hg.1	PROSC	-1.51	0.0003
TC13000584.hg.1	PROSER1	-3.45	9.53e-06
TC11001844.hg.1	PRPF19	-3.93	1.91e-07
TC14000263.hg.1	PRPF39	3.54	5.19e-08
TC09000573.hg.1	PRPF4	-1.96	2.59e-05
TC02002434.hg.1	PRPF40A	3.02	2.12e-07
TC06000035.hg.1	PRPF4B	2.68	2.29e-06
TC20000531.hg.1	PRPF6	-1.6	0.0003
TC17000981.hg.1	PRPF8	-9.9	1.76e-06
TC0X000526.hg.1	PRPS1	1.52	0.0298
TC0X000050.hg.1	PRPS2	-1.8	0.0024
TC17000718.hg.1	PRR11	-2.01	3.82e-05
TC19000741.hg.1	PRR12	-1.6	2.89e-05
TC12003241.hg.1	PRR13	-2.06	6.39e-05
TC06000374.hg.1	PRRC2A	-3.14	1.23e-07
TC09000749.hg.1	PRRC2B	-4.36	3.86e-06
TC01001493.hg.1	PRRC2C	-2.5	4.48e-05
TC09000358.hg.1	PSAT1	-2.57	1.4e-06
TC19002630.hg.1	PSENEN	2.18	0.0043
TC07003353.hg.1	PSMA2	4.35	1.13e-08
TC14000346.hg.1	PSMA3	3.13	0.0002
TC15000731.hg.1	PSMA4	2.84	3.93e-06
TC01002955.hg.1	PSMA5	1.69	0.0004
TC17000466.hg.1	PSMB3	3.19	0.0007
TC17000052.hg.1	PSMB6	-1.67	0.0002
TC14000552.hg.1	PSMC1	1.95	0.0035
TC07000673.hg.1	PSMC2	2.16	0.0025
TC14000309.hg.1	PSMC6	4.33	1.81e-07
TC02003882.hg.1	PSMD1	2.31	7.47e-06
TC17000376.hg.1	PSMD11	-1.98	1.34e-06
TC02000970.hg.1	PSMD14	2.49	5.02e-08
TC03000999.hg.1	PSMD2	-2.02	0.0005
TC09001539.hg.1	PSMD5	-1.55	0.0004
TC14000968.hg.1	PSME2	1.53	0.008
TC13000192.hg.1	PSME2P2	2.21	7.75e-05
TC17000538.hg.1	PSME3	-2.05	9.42e-08
TC02001848.hg.1	PSME4	1.76	0.0003
TC20000013.hg.1	PSMF1	-1.95	1.23e-05
TC19000015.hg.1	PTBP1	-2.6	0.0002
TC01000883.hg.1	PTBP2	2.07	0.0002
TC02000520.hg.1	PTCD3	1.55	0.0015
TC01001024.hg.1	PTGFRN	-1.5	7.73e-05
TC20000927.hg.1	PTGIS	-5.26	0.0045
TC09001484.hg.1	PTGR1	-1.51	0.0016
TC06000595.hg.1	PTK7	-1.68	0.0001
TC13000309.hg.1	PTMAP5	-1.56	0.0114
TC06000697.hg.1	PTP4A1	-1.53	0.0008
TC01003555.hg.1	PTP4A1P7	-1.68	0.0006
TC20000403.hg.1	PTPN1	-1.92	0.0067
TC01003817.hg.1	PTPN14	-2.07	1.38e-05
TC14001423.hg.1	PTPN21	-1.89	6.66e-05
TC15001667.hg.1	PTPN9	-1.51	0.0002
TC01000548.hg.1	PTPRF	-5.61	1.18e-07
TC11000412.hg.1	PTPRJ	-1.52	0.005
TC12000668.hg.1	PTPRQ	2.92	6.56e-06
TC19001076.hg.1	PTPRS	-3.01	4.02e-07
TC03000862.hg.1	PTX3	-1.89	0.0001
TC01002445.hg.1	PUM1	-1.93	2.66e-05
TC02001621.hg.1	PUM2	1.62	0.0013
TC09000874.hg.1	PUM3	1.94	0.0014
TC07001734.hg.1	PUS7	-1.64	0.0003
TC12001412.hg.1	PUS7L	3.08	1.91e-05
TC12000830.hg.1	PWP1	1.87	2.19e-05
TC02001512.hg.1	PXDN	-3.22	1.21e-06
TC03000378.hg.1	PXK	-1.99	5.58e-05
TC12002037.hg.1	PXN	-2.98	2.1e-06
TC03001053.hg.1	PYDC2	1.78	0.0002
TC20000168.hg.1	PYGB	-2.09	0.0009
TC14001124.hg.1	PYGL	-1.82	2.18e-05
TC11001910.hg.1	PYGM	-1.93	0.0113
TC12000232.hg.1	PYROXD1	1.93	4.69e-05
TC03001400.hg.1	QARS	-2.37	1.01e-06
TC01001559.hg.1	QSOX1	-1.7	0.0149
TC10000706.hg.1	R3HCC1L	1.61	0.0004
TC02000881.hg.1	R3HDM1	-3.58	2.13e-06
TC12003281.hg.1	R3HDM2	-2.64	2.15e-06
TC10001691.hg.1	RAB11FIP2	1.58	0.0002
TC09001543.hg.1	RAB14	-1.73	0.0002
TC11000657.hg.1	RAB1B	-3.06	6.64e-06
TC12000627.hg.1	RAB21	-3.45	1.51e-05
TC18000047.hg.1	RAB31	-4.53	1.37e-05
TC11002069.hg.1	RAB6A	-1.81	9.9e-06
TC03000677.hg.1	RAB7A	-3.96	1.78e-05
TC19000317.hg.1	RAB8A	-3.64	5.37e-05
TC15000581.hg.1	RAB8B	1.77	0.005
TC17000065.hg.1	RABEP1	2.05	0.0006
TC01000777.hg.1	RABGGTB	2.87	3.22e-05
TC19000233.hg.1	RAD23A	-1.94	0.001
TC05000639.hg.1	RAD50	2.26	7.7e-06
TC08001433.hg.1	RAD54B	1.73	2.88e-05
TC07000250.hg.1	RALA	1.65	0.0191
TC18000046.hg.1	RALBP1	-1.73	0.0002
TC14001038.hg.1	RALGAPA1	1.92	1.06e-05
TC01001544.hg.1	RALGPS2	1.92	4.97e-05
TC05000938.hg.1	RANBP17	1.8	1.09e-05
TC02000668.hg.1	RANBP2	1.87	6.66e-05
TC09000896.hg.1	RANBP6	2.6	1.47e-07
TC06001281.hg.1	RANBP9	-2.29	1.71e-06
TC12000601.hg.1	RAP1B	1.61	0.0002
TC05003426.hg.1	RAPGEF6	1.7	0.0005
TC02002688.hg.1	RAPH1	-1.75	0.0018
TC07002016.hg.1	RARRES2	1.79	0.0051
TC05000919.hg.1	RARS	4.26	0.0001
TC05000431.hg.1	RASA1	1.84	0.0003
TC03000761.hg.1	RASA2	2.02	0.0002
TC13000901.hg.1	RASA3	-1.73	1.01e-05
TC12000255.hg.1	RASSF8	2.03	6.46e-07
TC08001210.hg.1	RB1CC1	6.45	2.1e-09
TC14000939.hg.1	RBM23	-1.98	0.0003
TC20000805.hg.1	RBM39	3.42	2.61e-07
TC0X001259.hg.1	RBM41	1.97	0.0007
TC12000514.hg.1	RBMS2	-3.13	1.66e-06
TC03000146.hg.1	RBMS3	1.94	5.88e-05
TC0X000623.hg.1	RBMX2	-1.89	2.92e-05
TC09001564.hg.1	RC3H2	2.05	0.0001
TC01002289.hg.1	RCC2	-6.51	2.55e-06
TC14000784.hg.1	RCOR1	-2.81	5.66e-05
TC08000482.hg.1	RDH10	-2.51	0.0191
TC12001296.hg.1	RECQL	6.39	3.22e-07
TC11001939.hg.1	RELA	-3.38	2.08e-06
TC04001116.hg.1	RELL1	-1.57	0.0245
TC01002171.hg.1	RERE	-1.84	1.34e-06
TC11003434.hg.1	REXO2	-1.71	3.92e-05
TC16001269.hg.1	RFWD3	-1.51	0.0021
TC13000126.hg.1	RFXAP	-1.54	0.017
TC02002172.hg.1	RGPD3	1.56	0.0001
TC02000660.hg.1	RGPD4	1.71	5.89e-05
TC01001427.hg.1	RGS4	-1.97	0.0021
TC02000116.hg.1	RHOB	-1.97	0.0014
TC05000461.hg.1	RHOBTB3	-1.57	0.0006
TC12003284.hg.1	RHOF	-1.72	1.57e-05
TC01006343.hg.1	RHOU	-1.72	0.019
TC09000040.hg.1	RIC1	1.9	1.34e-05
TC11000005.hg.1	RIC8A	-1.9	1.13e-06
TC05001294.hg.1	RICTOR	10.39	3.33e-09
TC02000939.hg.1	RIF1	2.58	5.5e-06
TC07000682.hg.1	RINT1	1.5	0.0003
TC0X001162.hg.1	RLIM	2.14	0.0002
TC15001242.hg.1	RMDN3	-1.51	2.69e-05
TC09001056.hg.1	RMRP	3.57	0.0213
TC02000971.hg.1	RNA5SP108	1.94	3.43e-05
TC02002419.hg.1	RND3	5.51	3.15e-07
TC12000947.hg.1	RNF10	-1.87	9.6e-05
TC20000393.hg.1	RNF114	-1.62	0.007
TC19000988.hg.1	RNF126	-1.63	0.0003
TC03000809.hg.1	RNF13	1.5	0.0005
TC17000057.hg.1	RNF167	-1.94	0.0003
TC08001476.hg.1	RNF19A	1.85	9.99e-05
TC17000918.hg.1	RNF213	-1.86	3.8e-05
TC11001050.hg.1	RNF214	-1.62	0.0004
TC07001121.hg.1	RNF216	-1.51	0.0006
TC13000754.hg.1	RNF219	2.51	0.0021
TC20000582.hg.1	RNF24	-1.67	2.22e-05
TC09001070.hg.1	RNF38	-1.81	0.0001
TC18000074.hg.1	RNMT	1.97	1.81e-07
TC16000782.hg.1	RNPS1	-1.54	4.76e-05
TC01003146.hg.1	RNU1-12P	-2.05	0.0394
TC01003082.hg.1	RNU1-13P	-2.05	0.0394
TC02000767.hg.1	RNU4ATAC	-3.3	6.7e-06
TC03001570.hg.1	ROBO1	-1.62	0.0002
TC18000397.hg.1	ROCK1	2.42	5.68e-05
TC18000002.hg.1	ROCK1P1	2.21	0.0003
TC02001576.hg.1	ROCK2	2.36	3.23e-05
TC06004055.hg.1	ROS1	6.44	2.97e-08
TC17000016.hg.1	RPA1	-1.92	0.0011
TC12001435.hg.1	RPAP3	1.67	0.0005
TC06000516.hg.1	RPL10A	1.57	0.0058
TC19002198.hg.1	RPL13A	3.88	1.6e-05
TC09000186.hg.1	RPL36AP33	2.6	2.42e-05
TC0X001314.hg.1	RPL39	1.75	2.29e-05
TC12002389.hg.1	RPL41	1.55	0.0006
TC08001328.hg.1	RPL7	3.27	1.38e-07
TC11000030.hg.1	RPLP2	1.51	1.25e-05
TC01001186.hg.1	RPRD2	-2.76	8.78e-07
TC05001937.hg.1	RPS14	1.61	0.0005
TC19001521.hg.1	RPS16	3.66	0.0012
TC19000146.hg.1	RPS28	2.59	0.0011
TC15001272.hg.1	RPS3AP47	2.28	0.0008
TC19000964.hg.1	RPS5	1.99	0.0305
TC0X000911.hg.1	RPS6KA3	2.49	1.44e-05
TC01001783.hg.1	RPS6KC1	1.52	0.0003
TC17000921.hg.1	RPTOR	-1.59	4.49e-05
TC09000089.hg.1	RRAGA	-1.64	0.0129
TC01006351.hg.1	RRAGC	-1.82	1.25e-05
TC20000657.hg.1	RRBP1	-2.3	5.97e-06
TC11000090.hg.1	RRM1	1.67	0.0001
TC02000057.hg.1	RRM2	-1.88	2.72e-05
TC21000212.hg.1	RRP1B	-2.46	1.07e-07
TC08002603.hg.1	RRS1	-1.64	0.0002
TC11002126.hg.1	RSF1	1.54	6.63e-06
TC15001464.hg.1	RSL24D1	1.87	0.0007
TC12002076.hg.1	RSRC2	1.55	0.0155
TC15000308.hg.1	RTF1	-2.27	3.28e-05
TC18000567.hg.1	RTTN	1.64	0.0017
TC03003311.hg.1	RUBCN	-1.51	0.0003
TC21000425.hg.1	RUNX1-IT1	4.26	8.25e-06
TC09000185.hg.1	RUSC2	-1.85	6.35e-05
TC21000352.hg.1	RWDD2B	-1.51	0.0013
TC01005824.hg.1	S100A10	-5.09	5.57e-06
TC11001461.hg.1	SAAL1	1.73	8.56e-05
TC03000250.hg.1	SACM1L	1.81	7.53e-05
TC13000483.hg.1	SACS	1.97	0.0005
TC19000672.hg.1	SAE1	-2.38	0.0002
TC19000102.hg.1	SAFB	-1.9	0.0003
TC19000541.hg.1	SAMD4B	-2.24	0.0002
TC07001605.hg.1	SAMD9	6.13	3.08e-07
TC07001606.hg.1	SAMD9L	2.26	0.0013
TC20000821.hg.1	SAMHD1	-1.86	2.21e-05
TC02002291.hg.1	SAP130	-4.32	3.54e-07
TC12002906.hg.1	SARNP	1.64	0.0072
TC12001935.hg.1	SART3	-1.63	0.0007
TC01002916.hg.1	SASS6	1.95	0.0014
TC0X000112.hg.1	SAT1	2.97	0.0007
TC12002087.hg.1	SBNO1	1.67	0.0019
TC12001425.hg.1	SCAF11	1.7	0.0004
TC21000391.hg.1	SCAF4	-3.43	3.58e-06
TC05000384.hg.1	SCAMP1	1.55	0.0213
TC03002894.hg.1	SCAP	-1.69	4.59e-06
TC12002097.hg.1	SCARB1	-1.8	6.37e-05
TC18000176.hg.1	SCARNA17	-1.59	0.0011
TC01003327.hg.1	SCARNA4	-3	0.0495
TC01002003.hg.1	SCCPDH	3.54	1.89e-07
TC10000721.hg.1	SCD	-2.5	6.91e-05
TC13000295.hg.1	SCEL	2.48	5.14e-06
TC14000195.hg.1	SCFD1	3.54	3.81e-07
TC07001243.hg.1	SCRN1	-1.69	5.4e-05
TC11000632.hg.1	SCYL1	-1.73	5.18e-05
TC12000775.hg.1	SCYL2	1.97	2.57e-06
TC01002444.hg.1	SDC3	-1.65	7.5e-06
TC08000403.hg.1	SDCBP	1.54	0.0431
TC01003896.hg.1	SDE2	-1.66	0.0005
TC03002802.hg.1	SEC13	-1.52	0.0085
TC09001732.hg.1	SEC16A	-2.2	4.81e-06
TC10000468.hg.1	SEC24C	-2.26	5.41e-05
TC03000670.hg.1	SEC61A1	-1.79	0.0001
TC09000502.hg.1	SEC61B	1.81	0.0123
TC03000909.hg.1	SEC62	3.15	3.92e-05
TC15001339.hg.1	SECISBP2L	1.7	8.78e-05
TC18000069.hg.1	SEH1L	-1.65	7.71e-05
TC03000816.hg.1	SELT	1.71	3.32e-05
TC07001559.hg.1	SEMA3C	1.8	0.0006
TC05002857.hg.1	SEMA5A	2.41	0.0006
TC15001643.hg.1	SEMA7A	-2.35	9.89e-05
TC03001614.hg.1	SENP7	1.92	8.36e-06
TC01006315.hg.1	SEPN1	-6.9	1.25e-07
TC02002187.hg.1	SEPT10	1.59	0.001
TC04000430.hg.1	SEPT11	2.04	0.0004
TC0X001312.hg.1	SEPT6	-1.64	6.47e-05
TC07000228.hg.1	SEPT7	3.91	5.82e-09
TC17000885.hg.1	SEPT9	-1.61	1.49e-05
TC06002071.hg.1	SERINC1	3.75	2.6e-05
TC06001220.hg.1	SERPINB9	-1.67	0.0004
TC07002499.hg.1	SERPINE1	-2.54	0.0021
TC11002677.hg.1	SERPING1	-1.58	0.0056
TC02001916.hg.1	SERTAD2	-1.58	2.72e-06
TC13000125.hg.1	SERTM1	-2.17	0.0069
TC16000364.hg.1	SETD1A	-1.68	7.42e-06
TC12000963.hg.1	SETD1B	-1.54	9.82e-05
TC09001673.hg.1	SETX	2.46	1.69e-05
TC11001911.hg.1	SF1	-2.71	5.09e-07
TC22000650.hg.1	SF3A1	-4.62	5.2e-08
TC19000050.hg.1	SF3A2	-2.42	9.24e-06
TC02002647.hg.1	SF3B1	3.16	2.21e-07
TC11000652.hg.1	SF3B2	-2.89	2.85e-06
TC16000579.hg.1	SF3B3	-1.67	0.0141
TC01003196.hg.1	SF3B4	-1.98	1.84e-05
TC02001644.hg.1	SF3B6	-2.27	0.0009
TC01006289.hg.1	SFT2D2	-1.54	0.0158
TC10000434.hg.1	SGPL1	-1.86	5.13e-05
TC19001062.hg.1	SH3GL1	-1.94	9.29e-06
TC10001635.hg.1	SH3PXD2A	-1.65	6.47e-06
TC05002062.hg.1	SH3PXD2B	-1.68	0.0001
TC04002813.hg.1	SH3RF1	-2.05	0.0047
TC09002893.hg.1	SHB	-1.63	0.0002
TC01006381.hg.1	SHC1	-1.92	8.16e-05
TC03001380.hg.1	SHISA5	-1.66	2.76e-05
TC12000525.hg.1	SHMT2	-1.8	0.0005
TC10000809.hg.1	SHOC2	3.72	1.67e-06
TC06002197.hg.1	SHPRH	1.51	0.0014
TC09001042.hg.1	SIGMAR1	-1.65	0.0009
TC21000506.hg.1	SIK1	-2.26	0.0001
TC11000998.hg.1	SIK2	-1.69	0.0001
TC15001666.hg.1	SIN3A	-2.66	2.5e-06
TC19000521.hg.1	SIPA1L3	-2.7	4.22e-05
TC01000057.hg.1	SKI	-2	2.84e-06
TC03000917.hg.1	SKIL	2.34	0.002
TC05000234.hg.1	SKIV2L2	2.35	1.69e-07
TC05000161.hg.1	SKP2	-1.84	0.0019
TC04000278.hg.1	SLAIN2	-1.71	0.0148
TC04001621.hg.1	SLC10A7	1.69	0.0235
TC05002611.hg.1	SLC12A2	1.57	0.0097
TC0X000410.hg.1	SLC16A2	-1.73	3.81e-05
TC02000711.hg.1	SLC20A1	-1.74	0.0106
TC06001156.hg.1	SLC22A3	3.2	0.0028
TC19001097.hg.1	SLC25A23	-1.57	2.03e-05
TC01002942.hg.1	SLC25A24	1.61	0.0001
TC01000116.hg.1	SLC25A33	-2.24	1.12e-07
TC03000756.hg.1	SLC25A36	1.7	0.0008
TC17001579.hg.1	SLC25A39	-1.6	0.0027
TC04000902.hg.1	SLC25A4	-1.57	3.25e-06
TC05000517.hg.1	SLC25A46	1.68	8.17e-05
TC09001862.hg.1	SLC25A6	-7.28	0.0001
TC01002578.hg.1	SLC2A1	-3.19	5.53e-08
TC04000259.hg.1	SLC30A9	2.69	7.2e-05
TC09000572.hg.1	SLC31A1	-3.71	6.84e-05
TC06004096.hg.1	SLC35A1	3.06	1.89e-06
TC05000727.hg.1	SLC35A4	-1.67	0.0002
TC07001880.hg.1	SLC35B4	-1.93	1.23e-05
TC01001930.hg.1	SLC35F3	1.53	0.0102
TC02002229.hg.1	SLC35F5	1.68	5.58e-05
TC02004916.hg.1	SLC35F6	-2.27	1.54e-05
TC11002191.hg.1	SLC36A4	2.87	3.44e-07
TC12002327.hg.1	SLC38A2	3.1	0.0006
TC02001139.hg.1	SLC39A10	2.3	7.73e-08
TC18000458.hg.1	SLC39A6	1.89	0.0024
TC11002708.hg.1	SLC3A2	-1.62	0.0468
TC19000180.hg.1	SLC44A2	-3.29	1.15e-07
TC03001255.hg.1	SLC4A7	1.74	0.0002
TC21000134.hg.1	SLC5A3	1.88	1.18e-05
TC16001066.hg.1	SLC6A10P	-2.3	1.81e-05
TC16000400.hg.1	SLC6A10PB	-2.85	3.96e-05
TC0X000754.hg.1	SLC6A8	-3.64	1.57e-06
TC01005437.hg.1	SLC6A9	-2.17	8.73e-07
TC13000523.hg.1	SLC7A1	-3.12	8.13e-07
TC04000674.hg.1	SLC7A11-AS1	4.05	0.002
TC16001335.hg.1	SLC7A5	-4.84	1.1e-05
TC16002099.hg.1	SLC7A5P2	2.81	0.0027
TC16001208.hg.1	SLC7A6OS	-1.67	0.0027
TC14000951.hg.1	SLC7A8	-5.52	1.85e-07
TC02004178.hg.1	SLC8A1	2.77	7.39e-05
TC01005354.hg.1	SLC9A1	-2.48	1.04e-06
TC17000834.hg.1	SLC9A3R1	-1.83	0.0003
TC12001857.hg.1	SLC9A7P1	-1.55	0.0205
TC12002282.hg.1	SLCO1B3	6.25	0.0005
TC12003239.hg.1	SLCO1B7	4.26	0.0001
TC20000494.hg.1	SLCO4A1	-1.54	0.015
TC05000453.hg.1	SLF1	1.69	0.0005
TC10000726.hg.1	SLF2	1.63	0.0013
TC04000159.hg.1	SLIT2-IT1	3.47	7.23e-06
TC05002043.hg.1	SLIT3	-3.57	0.0001
[truncated: 636 more rows]
